# Supplementary material for: A low‐cost protocol for the optical method of vulnerability curves to calculate P 50
Source: Appl Plant Sci. 2025 Mar 31;13(2):e70004. doi: 10.1002/aps3.70004 (PMC12038744; doi:10.1002/aps3.70004)
Supplement: Supplementary file 4 — Appendix S4. Data used to plot the vulnerability curves for the seven individuals of Rhus integrifolia and seven individuals of Nicotiana. The calculation and estimation of water potential and percentage of accumulated embolisms before obtaining the vulnerability curves and the water potential in which the individuals of each species presented 20% (P 20), 50% (P 50), and 80% (P 80) of embolisms are also provided. [file APS3-13-e70004-s001.xlsx]

## Sheet: Rhus 1
González-Rebeles et al.—Applications in Plant Sciences 2025—Data Supplement S4
DOI 10.1002/aps3.70004
Appendix S4. Data used to plot the vulnerability curves for the seven individuals of Rhus integrifolia and seven individuals of Nicotiana. The calculation and estimation of water potential and percentage of accumulated embolisms before obtaining the vulnerability curves and the water potential in which the individuals of each species presented 20% (P20), 50% (P50), and 80% (P80) of embolisms are …
Parte		Area	Area acumulada	MinThr	MaxThr	ESTAMPA DE TIEMPO ENSENADA	PendientePROMEDIO	InterceptoPROMEDIO	ESTAMPA DE TIEMPO ENSENADA	Potencial hídrico	Embolismo
1	1	0	0	129	255	2024-05-15 09:45:00	-0.673044	30574.7	2024-05-15 09:45:00	0.11389	0
1	2	87	87	129	255	2024-05-15 09:48:00			2024-05-15 09:48:00	0.112488	0.0939423
1	3	75	162	129	255	2024-05-15 09:51:00			2024-05-15 09:51:00	0.111086	0.174927
1	4	121	283	129	255	2024-05-15 09:54:00			2024-05-15 09:54:00	0.109684	0.305583
1	5	0	283	129	255	2024-05-15 09:57:00			2024-05-15 09:57:00	0.108282	0.305583
1	6	0	283	129	255	2024-05-15 10:00:00			2024-05-15 10:00:00	0.106879	0.305583
1	7	0	283	129	255	2024-05-15 10:03:00			2024-05-15 10:03:00	0.105477	0.305583
1	8	0	283	129	255	2024-05-15 10:06:00			2024-05-15 10:06:00	0.104075	0.305583
1	9	11	294	129	255	2024-05-15 10:09:00			2024-05-15 10:09:00	0.102673	0.31746
1	10	0	294	129	255	2024-05-15 10:12:00			2024-05-15 10:12:00	0.101271	0.31746
1	11	36	330	129	255	2024-05-15 10:15:00			2024-05-15 10:15:00	0.0998686	0.356333
1	12	0	330	129	255	2024-05-15 10:18:00			2024-05-15 10:18:00	0.0984664	0.356333
1	13	48	378	129	255	2024-05-15 10:21:00			2024-05-15 10:21:00	0.0970643	0.408163
1	14	0	378	129	255	2024-05-15 10:24:00			2024-05-15 10:24:00	0.0956621	0.408163
1	15	0	378	129	255	2024-05-15 10:27:00			2024-05-15 10:27:00	0.0942599	0.408163
1	16	0	378	129	255	2024-05-15 10:30:00			2024-05-15 10:30:00	0.0928577	0.408163
1	17	0	378	129	255	2024-05-15 10:33:00			2024-05-15 10:33:00	0.0914556	0.408163
1	18	0	378	129	255	2024-05-15 10:36:00			2024-05-15 10:36:00	0.0900534	0.408163
1	19	0	378	129	255	2024-05-15 10:39:00			2024-05-15 10:39:00	0.0886512	0.408163
1	20	8	386	129	255	2024-05-15 10:42:00			2024-05-15 10:42:00	0.087249	0.416802
1	21	5	391	129	255	2024-05-15 10:45:00			2024-05-15 10:45:00	0.0858469	0.422201
1	22	2	393	129	255	2024-05-15 10:48:00			2024-05-15 10:48:00	0.0844447	0.42436
1	23	10	403	129	255	2024-05-15 10:51:00			2024-05-15 10:51:00	0.0830425	0.435158
1	24	0	403	129	255	2024-05-15 10:54:00			2024-05-15 10:54:00	0.0816403	0.435158
1	25	12	415	129	255	2024-05-15 10:57:00			2024-05-15 10:57:00	0.0802382	0.448116
1	26	3	418	129	255	2024-05-15 11:00:00			2024-05-15 11:00:00	0.078836	0.451355
1	27	11	429	129	255	2024-05-15 11:03:00			2024-05-15 11:03:00	0.0774338	0.463233
1	28	0	429	129	255	2024-05-15 11:06:00			2024-05-15 11:06:00	0.0760316	0.463233
1	29	29	458	129	255	2024-05-15 11:09:00			2024-05-15 11:09:00	0.0746295	0.494547
1	30	41	499	129	255	2024-05-15 11:12:00			2024-05-15 11:12:00	0.0732273	0.538819
1	31	29	528	129	255	2024-05-15 11:15:00			2024-05-15 11:15:00	0.0718251	0.570133
1	32	18	546	129	255	2024-05-15 11:18:00			2024-05-15 11:18:00	0.0704229	0.589569
1	33	10	556	129	255	2024-05-15 11:21:00			2024-05-15 11:21:00	0.0690208	0.600367
1	34	155	711	129	255	2024-05-15 11:24:00			2024-05-15 11:24:00	0.0676186	0.767736
1	35	44	755	129	255	2024-05-15 11:27:00			2024-05-15 11:27:00	0.0662164	0.815247
1	36	17	772	129	255	2024-05-15 11:30:00			2024-05-15 11:30:00	0.0648142	0.833603
1	37	20	792	129	255	2024-05-15 11:33:00			2024-05-15 11:33:00	0.0634121	0.855199
1	38	0	792	129	255	2024-05-15 11:36:00			2024-05-15 11:36:00	0.0620099	0.855199
1	39	31	823	129	255	2024-05-15 11:39:00			2024-05-15 11:39:00	0.0606077	0.888673
1	40	38	861	129	255	2024-05-15 11:42:00			2024-05-15 11:42:00	0.0592055	0.929705
1	41	0	861	129	255	2024-05-15 11:45:00			2024-05-15 11:45:00	0.0578034	0.929705
1	42	103	964	129	255	2024-05-15 11:48:00			2024-05-15 11:48:00	0.0564012	1.04092
1	43	34	998	129	255	2024-05-15 11:51:00			2024-05-15 11:51:00	0.054999	1.07764
1	44	199	1197	129	255	2024-05-15 11:54:00			2024-05-15 11:54:00	0.0535968	1.29252
1	45	0	1197	129	255	2024-05-15 11:57:00			2024-05-15 11:57:00	0.0521947	1.29252
1	46	29	1226	129	255	2024-05-15 12:00:00			2024-05-15 12:00:00	0.0507925	1.32383
1	47	193	1419	129	255	2024-05-15 12:03:00			2024-05-15 12:03:00	0.0493903	1.53223
1	48	269	1688	129	255	2024-05-15 12:06:00			2024-05-15 12:06:00	0.0479881	1.8227
1	49	0	1688	129	255	2024-05-15 12:09:00			2024-05-15 12:09:00	0.046586	1.8227
1	50	77	1765	129	255	2024-05-15 12:12:00			2024-05-15 12:12:00	0.0451838	1.90584
1	51	36	1801	129	255	2024-05-15 12:15:00			2024-05-15 12:15:00	0.0437816	1.94471
1	52	21	1822	129	255	2024-05-15 12:18:00			2024-05-15 12:18:00	0.0423795	1.96739
1	53	352	2174	129	255	2024-05-15 12:21:00			2024-05-15 12:21:00	0.0409773	2.34748
1	54	77	2251	129	255	2024-05-15 12:24:00			2024-05-15 12:24:00	0.0395751	2.43062
1	55	191	2442	129	255	2024-05-15 12:27:00			2024-05-15 12:27:00	0.0381729	2.63686
1	56	93	2535	129	255	2024-05-15 12:30:00			2024-05-15 12:30:00	0.0367708	2.73729
1	57	114	2649	129	255	2024-05-15 12:33:00			2024-05-15 12:33:00	0.0353686	2.86038
1	58	95	2744	129	255	2024-05-15 12:36:00			2024-05-15 12:36:00	0.0339664	2.96296
1	59	22	2766	129	255	2024-05-15 12:39:00			2024-05-15 12:39:00	0.0325642	2.98672
1	60	81	2847	129	255	2024-05-15 12:42:00			2024-05-15 12:42:00	0.0311621	3.07418
1	61	92	2939	129	255	2024-05-15 12:45:00			2024-05-15 12:45:00	0.0297599	3.17352
1	62	119	3058	129	255	2024-05-15 12:48:00			2024-05-15 12:48:00	0.0283577	3.30202
1	63	0	3058	129	255	2024-05-15 12:51:00			2024-05-15 12:51:00	0.0269555	3.30202
1	64	0	3058	129	255	2024-05-15 12:54:00			2024-05-15 12:54:00	0.0255534	3.30202
1	65	36	3094	129	255	2024-05-15 12:57:00			2024-05-15 12:57:00	0.0241512	3.34089
1	66	43	3137	129	255	2024-05-15 13:00:00			2024-05-15 13:00:00	0.022749	3.38732
1	67	9	3146	129	255	2024-05-15 13:03:00			2024-05-15 13:03:00	0.0213468	3.39704
1	68	527	3673	129	255	2024-05-15 13:06:00			2024-05-15 13:06:00	0.0199447	3.96609
1	69	115	3788	129	255	2024-05-15 13:09:00			2024-05-15 13:09:00	0.0185425	4.09027
1	70	0	3788	129	255	2024-05-15 13:12:00			2024-05-15 13:12:00	0.0171403	4.09027
1	71	0	3788	129	255	2024-05-15 13:15:00			2024-05-15 13:15:00	0.0157381	4.09027
1	72	112	3900	129	255	2024-05-15 13:18:00			2024-05-15 13:18:00	0.014336	4.21121
1	73	727	4627	129	255	2024-05-15 13:21:00			2024-05-15 13:21:00	0.0129338	4.99622
1	74	233	4860	129	255	2024-05-15 13:24:00			2024-05-15 13:24:00	0.0115316	5.24781
1	75	2	4862	129	255	2024-05-15 13:27:00			2024-05-15 13:27:00	0.0101294	5.24997
1	76	6	4868	129	255	2024-05-15 13:30:00			2024-05-15 13:30:00	0.00872726	5.25645
1	77	308	5176	129	255	2024-05-15 13:33:00			2024-05-15 13:33:00	0.00732509	5.58903
1	78	711	5887	129	255	2024-05-15 13:36:00			2024-05-15 13:36:00	0.00592291	6.35676
1	79	281	6168	129	255	2024-05-15 13:39:00			2024-05-15 13:39:00	0.00452074	6.66019
1	80	58	6226	129	255	2024-05-15 13:42:00			2024-05-15 13:42:00	0.00311857	6.72282
1	81	111	6337	129	255	2024-05-15 13:45:00			2024-05-15 13:45:00	0.00171639	6.84267
1	82	16	6353	129	255	2024-05-15 13:48:00			2024-05-15 13:48:00	0.000314216	6.85995
1	83	31	6384	129	255	2024-05-15 13:51:00			2024-05-15 13:51:00	-0.00108796	6.89342
1	84	359	6743	129	255	2024-05-15 13:54:00			2024-05-15 13:54:00	-0.00249013	7.28107
1	85	9	6752	129	255	2024-05-15 13:57:00			2024-05-15 13:57:00	-0.00389231	7.29079
1	86	0	6752	129	255	2024-05-15 14:00:00			2024-05-15 14:00:00	-0.00529448	7.29079
1	87	23	6775	129	255	2024-05-15 14:03:00			2024-05-15 14:03:00	-0.00669666	7.31562
1	88	246	7021	129	255	2024-05-15 14:06:00			2024-05-15 14:06:00	-0.00809883	7.58125
1	89	44	7065	129	255	2024-05-15 14:09:00			2024-05-15 14:09:00	-0.00950101	7.62877
1	90	44	7109	129	255	2024-05-15 14:12:00			2024-05-15 14:12:00	-0.0109032	7.67628
1	91	0	7109	129	255	2024-05-15 14:15:00			2024-05-15 14:15:00	-0.0123054	7.67628
1	92	74	7183	129	255	2024-05-15 14:18:00			2024-05-15 14:18:00	-0.0137075	7.75618
1	93	52	7235	129	255	2024-05-15 14:21:00			2024-05-15 14:21:00	-0.0151097	7.81233
1	94	11	7246	129	255	2024-05-15 14:24:00			2024-05-15 14:24:00	-0.0165119	7.82421
1	95	35	7281	129	255	2024-05-15 14:27:00			2024-05-15 14:27:00	-0.0179141	7.862
1	96	8	7289	129	255	2024-05-15 14:30:00			2024-05-15 14:30:00	-0.0193162	7.87064
1	97	168	7457	129	255	2024-05-15 14:33:00			2024-05-15 14:33:00	-0.0207184	8.05205
1	98	6	7463	129	255	2024-05-15 14:36:00			2024-05-15 14:36:00	-0.0221206	8.05852
1	99	42	7505	129	255	2024-05-15 14:39:00			2024-05-15 14:39:00	-0.0235228	8.10388
1	100	90	7595	129	255	2024-05-15 14:42:00			2024-05-15 14:42:00	-0.0249249	8.20106
1	101	8	7603	129	255	2024-05-15 14:45:00			2024-05-15 14:45:00	-0.0263271	8.2097
1	102	1	7604	129	255	2024-05-15 14:48:00			2024-05-15 14:48:00	-0.0277293	8.21078
1	103	27	7631	129	255	2024-05-15 14:51:00			2024-05-15 14:51:00	-0.0291314	8.23993
1	104	16	7647	129	255	2024-05-15 14:54:00			2024-05-15 14:54:00	-0.0305336	8.25721
1	105	42	7689	129	255	2024-05-15 14:57:00			2024-05-15 14:57:00	-0.0319358	8.30256
1	106	1	7690	129	255	2024-05-15 15:00:00			2024-05-15 15:00:00	-0.033338	8.30364
1	107	46	7736	129	255	2024-05-15 15:03:00			2024-05-15 15:03:00	-0.0347401	8.35331
1	108	0	7736	129	255	2024-05-15 15:06:00			2024-05-15 15:06:00	-0.0361423	8.35331
1	109	36	7772	129	255	2024-05-15 15:09:00			2024-05-15 15:09:00	-0.0375445	8.39218
1	110	8	7780	129	255	2024-05-15 15:12:00			2024-05-15 15:12:00	-0.0389467	8.40082
1	111	27	7807	129	255	2024-05-15 15:15:00			2024-05-15 15:15:00	-0.0403488	8.42998
1	112	41	7848	129	255	2024-05-15 15:18:00			2024-05-15 15:18:00	-0.041751	8.47425
1	113	15	7863	129	255	2024-05-15 15:21:00			2024-05-15 15:21:00	-0.0431532	8.49044
1	114	0	7863	129	255	2024-05-15 15:24:00			2024-05-15 15:24:00	-0.0445554	8.49044
1	115	313	8176	129	255	2024-05-15 15:27:00			2024-05-15 15:27:00	-0.0459575	8.82842
1	116	17	8193	129	255	2024-05-15 15:30:00			2024-05-15 15:30:00	-0.0473597	8.84678
1	117	22	8215	129	255	2024-05-15 15:33:00			2024-05-15 15:33:00	-0.0487619	8.87053
1	118	39	8254	129	255	2024-05-15 15:36:00			2024-05-15 15:36:00	-0.0501641	8.91264
1	119	146	8400	129	255	2024-05-15 15:39:00			2024-05-15 15:39:00	-0.0515662	9.07029
1	120	1	8401	129	255	2024-05-15 15:42:00			2024-05-15 15:42:00	-0.0529684	9.07137
1	121	13	8414	129	255	2024-05-15 15:45:00			2024-05-15 15:45:00	-0.0543706	9.08541
1	122	21	8435	129	255	2024-05-15 15:48:00			2024-05-15 15:48:00	-0.0557728	9.10809
1	123	21	8456	129	255	2024-05-15 15:51:00			2024-05-15 15:51:00	-0.0571749	9.13076
1	124	0	8456	129	255	2024-05-15 15:54:00			2024-05-15 15:54:00	-0.0585771	9.13076
1	125	41	8497	129	255	2024-05-15 15:57:00			2024-05-15 15:57:00	-0.0599793	9.17504
1	126	25	8522	129	255	2024-05-15 16:00:00			2024-05-15 16:00:00	-0.0613815	9.20203
1	127	9	8531	129	255	2024-05-15 16:03:00			2024-05-15 16:03:00	-0.0627836	9.21175
1	128	18	8549	129	255	2024-05-15 16:06:00			2024-05-15 16:06:00	-0.0641858	9.23118
1	129	12	8561	129	255	2024-05-15 16:09:00			2024-05-15 16:09:00	-0.065588	9.24414
1	130	3	8564	129	255	2024-05-15 16:12:00			2024-05-15 16:12:00	-0.0669902	9.24738
1	131	36	8600	129	255	2024-05-15 16:15:00			2024-05-15 16:15:00	-0.0683923	9.28625
1	132	128	8728	129	255	2024-05-15 16:18:00			2024-05-15 16:18:00	-0.0697945	9.42447
1	133	5	8733	129	255	2024-05-15 16:21:00			2024-05-15 16:21:00	-0.0711967	9.42987
1	134	10	8743	129	255	2024-05-15 16:24:00			2024-05-15 16:24:00	-0.0725989	9.44067
1	135	19	8762	129	255	2024-05-15 16:27:00			2024-05-15 16:27:00	-0.074001	9.46118
1	136	14	8776	129	255	2024-05-15 16:30:00			2024-05-15 16:30:00	-0.0754032	9.4763
1	137	9	8785	129	255	2024-05-15 16:33:00			2024-05-15 16:33:00	-0.0768054	9.48602
1	138	3	8788	129	255	2024-05-15 16:36:00			2024-05-15 16:36:00	-0.0782076	9.48926
1	139	21	8809	129	255	2024-05-15 16:39:00			2024-05-15 16:39:00	-0.0796097	9.51193
1	140	13	8822	129	255	2024-05-15 16:42:00			2024-05-15 16:42:00	-0.0810119	9.52597
1	141	77	8899	129	255	2024-05-15 16:45:00			2024-05-15 16:45:00	-0.0824141	9.60911
1	142	0	8899	129	255	2024-05-15 16:48:00			2024-05-15 16:48:00	-0.0838163	9.60911
1	143	246	9145	129	255	2024-05-15 16:51:00			2024-05-15 16:51:00	-0.0852184	9.87474
1	144	4	9149	129	255	2024-05-15 16:54:00			2024-05-15 16:54:00	-0.0866206	9.87906
1	145	17	9166	129	255	2024-05-15 16:57:00			2024-05-15 16:57:00	-0.0880228	9.89742
1	146	5	9171	129	255	2024-05-15 17:00:00			2024-05-15 17:00:00	-0.089425	9.90282
1	147	14	9185	129	255	2024-05-15 17:03:00			2024-05-15 17:03:00	-0.0908271	9.91794
1	148	0	9185	129	255	2024-05-15 17:06:00			2024-05-15 17:06:00	-0.0922293	9.91794
1	149	348	9533	129	255	2024-05-15 17:09:00			2024-05-15 17:09:00	-0.0936315	10.2937
1	150	11	9544	129	255	2024-05-15 17:12:00			2024-05-15 17:12:00	-0.0950337	10.3056
1	151	6	9550	129	255	2024-05-15 17:15:00			2024-05-15 17:15:00	-0.0964358	10.3121
1	152	8	9558	129	255	2024-05-15 17:18:00			2024-05-15 17:18:00	-0.097838	10.3207
1	153	9	9567	129	255	2024-05-15 17:21:00			2024-05-15 17:21:00	-0.0992402	10.3304
1	154	12	9579	129	255	2024-05-15 17:24:00			2024-05-15 17:24:00	-0.100642	10.3434
1	155	55	9634	129	255	2024-05-15 17:27:00			2024-05-15 17:27:00	-0.102045	10.4028
1	156	4	9638	129	255	2024-05-15 17:30:00			2024-05-15 17:30:00	-0.103447	10.4071
1	157	7	9645	129	255	2024-05-15 17:33:00			2024-05-15 17:33:00	-0.104849	10.4146
1	158	10	9655	129	255	2024-05-15 17:36:00			2024-05-15 17:36:00	-0.106251	10.4254
1	159	13	9668	129	255	2024-05-15 17:39:00			2024-05-15 17:39:00	-0.107653	10.4395
1	160	2	9670	129	255	2024-05-15 17:42:00			2024-05-15 17:42:00	-0.109055	10.4416
1	161	4	9674	129	255	2024-05-15 17:45:00			2024-05-15 17:45:00	-0.110458	10.446
1	162	3	9677	129	255	2024-05-15 17:48:00			2024-05-15 17:48:00	-0.11186	10.4492
1	163	9	9686	129	255	2024-05-15 17:51:00			2024-05-15 17:51:00	-0.113262	10.4589
1	164	9	9695	129	255	2024-05-15 17:54:00			2024-05-15 17:54:00	-0.114664	10.4686
1	165	8	9703	129	255	2024-05-15 17:57:00			2024-05-15 17:57:00	-0.116066	10.4773
1	166	102	9805	129	255	2024-05-15 18:00:00			2024-05-15 18:00:00	-0.117468	10.5874
1	167	134	9939	129	255	2024-05-15 18:03:00			2024-05-15 18:03:00	-0.118871	10.7321
1	168	0	9939	129	255	2024-05-15 18:06:00			2024-05-15 18:06:00	-0.120273	10.7321
1	169	1	9940	129	255	2024-05-15 18:09:00			2024-05-15 18:09:00	-0.121675	10.7332
1	170	45	9985	129	255	2024-05-15 18:12:00			2024-05-15 18:12:00	-0.123077	10.7818
1	171	6	9991	129	255	2024-05-15 18:15:00			2024-05-15 18:15:00	-0.124479	10.7883
1	172	0	9991	129	255	2024-05-15 18:18:00			2024-05-15 18:18:00	-0.125881	10.7883
1	173	16	10007	129	255	2024-05-15 18:21:00			2024-05-15 18:21:00	-0.127284	10.8055
1	174	0	10007	129	255	2024-05-15 18:24:00			2024-05-15 18:24:00	-0.128686	10.8055
1	175	200	10207	129	255	2024-05-15 18:27:00			2024-05-15 18:27:00	-0.130088	11.0215
1	176	12	10219	129	255	2024-05-15 18:30:00			2024-05-15 18:30:00	-0.13149	11.0344
1	177	14	10233	129	255	2024-05-15 18:33:00			2024-05-15 18:33:00	-0.132892	11.0496
1	178	6	10239	129	255	2024-05-15 18:36:00			2024-05-15 18:36:00	-0.134295	11.056
1	179	0	10239	129	255	2024-05-15 18:39:00			2024-05-15 18:39:00	-0.135697	11.056
1	180	25	10264	129	255	2024-05-15 18:42:00			2024-05-15 18:42:00	-0.137099	11.083
1	181	0	10264	129	255	2024-05-15 18:45:00			2024-05-15 18:45:00	-0.138501	11.083
1	182	16	10280	129	255	2024-05-15 18:48:00			2024-05-15 18:48:00	-0.139903	11.1003
1	183	10	10290	129	255	2024-05-15 18:51:00			2024-05-15 18:51:00	-0.141305	11.1111
1	184	9	10299	129	255	2024-05-15 18:54:00			2024-05-15 18:54:00	-0.142708	11.1208
1	185	12	10311	129	255	2024-05-15 18:57:00			2024-05-15 18:57:00	-0.14411	11.1338
1	186	0	10311	129	255	2024-05-15 19:00:00			2024-05-15 19:00:00	-0.145512	11.1338
1	187	10	10321	129	255	2024-05-15 19:03:00			2024-05-15 19:03:00	-0.146914	11.1446
1	188	88	10409	129	255	2024-05-15 19:06:00			2024-05-15 19:06:00	-0.148316	11.2396
1	189	32	10441	129	255	2024-05-15 19:09:00			2024-05-15 19:09:00	-0.149718	11.2742
1	190	0	10441	129	255	2024-05-15 19:12:00			2024-05-15 19:12:00	-0.151121	11.2742
1	191	68	10509	129	255	2024-05-15 19:15:00			2024-05-15 19:15:00	-0.152523	11.3476
1	192	2	10511	129	255	2024-05-15 19:18:00			2024-05-15 19:18:00	-0.153925	11.3497
1	193	1	10512	129	255	2024-05-15 19:21:00			2024-05-15 19:21:00	-0.155327	11.3508
1	194	2	10514	129	255	2024-05-15 19:24:00			2024-05-15 19:24:00	-0.156729	11.353
1	195	259	10773	129	255	2024-05-15 19:27:00			2024-05-15 19:27:00	-0.158132	11.6327
1	196	19	10792	129	255	2024-05-15 19:30:00			2024-05-15 19:30:00	-0.159534	11.6532
1	197	245	11037	129	255	2024-05-15 19:33:00			2024-05-15 19:33:00	-0.160936	11.9177
1	198	82	11119	129	255	2024-05-15 19:36:00			2024-05-15 19:36:00	-0.162338	12.0063
1	199	0	11119	129	255	2024-05-15 19:39:00			2024-05-15 19:39:00	-0.16374	12.0063
1	200	40	11159	129	255	2024-05-15 19:42:00			2024-05-15 19:42:00	-0.165142	12.0495
1	201	98	11257	129	255	2024-05-15 19:45:00			2024-05-15 19:45:00	-0.166545	12.1553
1	202	149	11406	129	255	2024-05-15 19:48:00			2024-05-15 19:48:00	-0.167947	12.3162
1	203	92	11498	129	255	2024-05-15 19:51:00			2024-05-15 19:51:00	-0.169349	12.4155
1	204	50	11548	129	255	2024-05-15 19:54:00			2024-05-15 19:54:00	-0.170751	12.4695
1	205	192	11740	129	255	2024-05-15 19:57:00			2024-05-15 19:57:00	-0.172153	12.6768
1	206	318	12058	129	255	2024-05-15 20:00:00			2024-05-15 20:00:00	-0.173555	13.0202
1	207	1294	13352	129	255	2024-05-15 20:03:00			2024-05-15 20:03:00	-0.174958	14.4174
1	208	534	13886	129	255	2024-05-15 20:06:00			2024-05-15 20:06:00	-0.17636	14.9941
1	209	152	14038	129	255	2024-05-15 20:09:00			2024-05-15 20:09:00	-0.177762	15.1582
1	210	101	14139	129	255	2024-05-15 20:12:00			2024-05-15 20:12:00	-0.179164	15.2672
1	211	64	14203	129	255	2024-05-15 20:15:00			2024-05-15 20:15:00	-0.180566	15.3364
1	212	220	14423	129	255	2024-05-15 20:18:00			2024-05-15 20:18:00	-0.181968	15.5739
1	213	65	14488	129	255	2024-05-15 20:21:00			2024-05-15 20:21:00	-0.183371	15.6441
1	214	0	14488	129	255	2024-05-15 20:24:00			2024-05-15 20:24:00	-0.184773	15.6441
1	215	107	14595	129	255	2024-05-15 20:27:00			2024-05-15 20:27:00	-0.186175	15.7596
1	216	433	15028	129	255	2024-05-15 20:30:00			2024-05-15 20:30:00	-0.187577	16.2272
1	217	0	15028	129	255	2024-05-15 20:33:00			2024-05-15 20:33:00	-0.188979	16.2272
1	218	56	15084	129	255	2024-05-15 20:36:00			2024-05-15 20:36:00	-0.190382	16.2877
1	219	77	15161	129	255	2024-05-15 20:39:00			2024-05-15 20:39:00	-0.191784	16.3708
1	220	38	15199	129	255	2024-05-15 20:42:00			2024-05-15 20:42:00	-0.193186	16.4118
1	221	0	15199	129	255	2024-05-15 20:45:00			2024-05-15 20:45:00	-0.194588	16.4118
1	222	0	15199	129	255	2024-05-15 20:48:00			2024-05-15 20:48:00	-0.19599	16.4118
1	223	43	15242	129	255	2024-05-15 20:51:00			2024-05-15 20:51:00	-0.197392	16.4583
1	224	352	15594	129	255	2024-05-15 20:54:00			2024-05-15 20:54:00	-0.198795	16.8384
1	225	0	15594	129	255	2024-05-15 20:57:00			2024-05-15 20:57:00	-0.200197	16.8384
1	226	0	15594	129	255	2024-05-15 21:00:00			2024-05-15 21:00:00	-0.201599	16.8384
1	227	0	15594	129	255	2024-05-15 21:03:00			2024-05-15 21:03:00	-0.203001	16.8384
1	228	0	15594	129	255	2024-05-15 21:06:00			2024-05-15 21:06:00	-0.204403	16.8384
1	229	18	15612	129	255	2024-05-15 21:09:00			2024-05-15 21:09:00	-0.205805	16.8578
1	230	114	15726	129	255	2024-05-15 21:12:00			2024-05-15 21:12:00	-0.207208	16.9809
1	231	117	15843	129	255	2024-05-15 21:15:00			2024-05-15 21:15:00	-0.20861	17.1072
1	232	45	15888	129	255	2024-05-15 21:18:00			2024-05-15 21:18:00	-0.210012	17.1558
1	233	292	16180	129	255	2024-05-15 21:21:00			2024-05-15 21:21:00	-0.211414	17.4711
1	234	0	16180	129	255	2024-05-15 21:24:00			2024-05-15 21:24:00	-0.212816	17.4711
1	235	3	16183	129	255	2024-05-15 21:27:00			2024-05-15 21:27:00	-0.214218	17.4744
1	236	70	16253	129	255	2024-05-15 21:30:00			2024-05-15 21:30:00	-0.215621	17.5499
1	237	6	16259	129	255	2024-05-15 21:33:00			2024-05-15 21:33:00	-0.217023	17.5564
1	238	0	16259	129	255	2024-05-15 21:36:00			2024-05-15 21:36:00	-0.218425	17.5564
1	239	480	16739	129	255	2024-05-15 21:39:00			2024-05-15 21:39:00	-0.219827	18.0747
1	240	135	16874	129	255	2024-05-15 21:42:00			2024-05-15 21:42:00	-0.221229	18.2205
1	241	0	16874	129	255	2024-05-15 21:45:00			2024-05-15 21:45:00	-0.222632	18.2205
1	242	1	16875	129	255	2024-05-15 21:48:00			2024-05-15 21:48:00	-0.224034	18.2216
1	243	61	16936	129	255	2024-05-15 21:51:00			2024-05-15 21:51:00	-0.225436	18.2874
1	244	117	17053	129	255	2024-05-15 21:54:00			2024-05-15 21:54:00	-0.226838	18.4138
1	245	67	17120	129	255	2024-05-15 21:57:00			2024-05-15 21:57:00	-0.22824	18.4861
1	246	57	17177	129	255	2024-05-15 22:00:00			2024-05-15 22:00:00	-0.229642	18.5477
1	247	2	17179	129	255	2024-05-15 22:03:00			2024-05-15 22:03:00	-0.231045	18.5498
1	248	0	17179	129	255	2024-05-15 22:06:00			2024-05-15 22:06:00	-0.232447	18.5498
1	249	0	17179	129	255	2024-05-15 22:09:00			2024-05-15 22:09:00	-0.233849	18.5498
1	250	168	17347	129	255	2024-05-15 22:12:00			2024-05-15 22:12:00	-0.235251	18.7312
1	251	0	17347	129	255	2024-05-15 22:15:00			2024-05-15 22:15:00	-0.236653	18.7312
1	252	0	17347	129	255	2024-05-15 22:18:00			2024-05-15 22:18:00	-0.238055	18.7312
1	253	0	17347	129	255	2024-05-15 22:21:00			2024-05-15 22:21:00	-0.239458	18.7312
1	254	0	17347	129	255	2024-05-15 22:24:00			2024-05-15 22:24:00	-0.24086	18.7312
1	255	0	17347	129	255	2024-05-15 22:27:00			2024-05-15 22:27:00	-0.242262	18.7312
1	256	0	17347	129	255	2024-05-15 22:30:00			2024-05-15 22:30:00	-0.243664	18.7312
1	257	2	17349	129	255	2024-05-15 22:33:00			2024-05-15 22:33:00	-0.245066	18.7334
1	258	15	17364	129	255	2024-05-15 22:36:00			2024-05-15 22:36:00	-0.246468	18.7496
1	259	0	17364	129	255	2024-05-15 22:39:00			2024-05-15 22:39:00	-0.247871	18.7496
1	260	12	17376	129	255	2024-05-15 22:42:00			2024-05-15 22:42:00	-0.249273	18.7626
1	261	0	17376	129	255	2024-05-15 22:45:00			2024-05-15 22:45:00	-0.250675	18.7626
1	262	0	17376	129	255	2024-05-15 22:48:00			2024-05-15 22:48:00	-0.252077	18.7626
1	263	0	17376	129	255	2024-05-15 22:51:00			2024-05-15 22:51:00	-0.253479	18.7626
1	264	0	17376	129	255	2024-05-15 22:54:00			2024-05-15 22:54:00	-0.254882	18.7626
1	265	5	17381	129	255	2024-05-15 22:57:00			2024-05-15 22:57:00	-0.256284	18.768
1	266	43	17424	129	255	2024-05-15 23:00:00			2024-05-15 23:00:00	-0.257686	18.8144
1	267	20	17444	129	255	2024-05-15 23:03:00			2024-05-15 23:03:00	-0.259088	18.836
1	268	7	17451	129	255	2024-05-15 23:06:00			2024-05-15 23:06:00	-0.26049	18.8435
1	269	0	17451	129	255	2024-05-15 23:09:00			2024-05-15 23:09:00	-0.261892	18.8435
1	270	0	17451	129	255	2024-05-15 23:12:00			2024-05-15 23:12:00	-0.263295	18.8435
1	271	0	17451	129	255	2024-05-15 23:15:00			2024-05-15 23:15:00	-0.264697	18.8435
1	272	0	17451	129	255	2024-05-15 23:18:00			2024-05-15 23:18:00	-0.266099	18.8435
1	273	1	17452	129	255	2024-05-15 23:21:00			2024-05-15 23:21:00	-0.267501	18.8446
1	274	0	17452	129	255	2024-05-15 23:24:00			2024-05-15 23:24:00	-0.268903	18.8446
1	275	0	17452	129	255	2024-05-15 23:27:00			2024-05-15 23:27:00	-0.270305	18.8446
1	276	10	17462	129	255	2024-05-15 23:30:00			2024-05-15 23:30:00	-0.271708	18.8554
1	277	0	17462	129	255	2024-05-15 23:33:00			2024-05-15 23:33:00	-0.27311	18.8554
1	278	0	17462	129	255	2024-05-15 23:36:00			2024-05-15 23:36:00	-0.274512	18.8554
1	279	0	17462	129	255	2024-05-15 23:39:00			2024-05-15 23:39:00	-0.275914	18.8554
1	280	23	17485	129	255	2024-05-15 23:42:00			2024-05-15 23:42:00	-0.277316	18.8803
1	281	8	17493	129	255	2024-05-15 23:45:00			2024-05-15 23:45:00	-0.278719	18.8889
1	282	0	17493	129	255	2024-05-15 23:48:00			2024-05-15 23:48:00	-0.280121	18.8889
1	283	0	17493	129	255	2024-05-15 23:51:00			2024-05-15 23:51:00	-0.281523	18.8889
1	284	0	17493	129	255	2024-05-15 23:54:00			2024-05-15 23:54:00	-0.282925	18.8889
1	285	0	17493	129	255	2024-05-15 23:57:00			2024-05-15 23:57:00	-0.284327	18.8889
1	286	0	17493	129	255	2024-05-16			2024-05-16	-0.285729	18.8889
1	287	1	17494	129	255	2024-05-16 00:03:00			2024-05-16 00:03:00	-0.287132	18.89
1	288	8	17502	129	255	2024-05-16 00:06:00			2024-05-16 00:06:00	-0.288534	18.8986
1	289	2	17504	129	255	2024-05-16 00:09:00			2024-05-16 00:09:00	-0.289936	18.9008
1	290	3	17507	129	255	2024-05-16 00:12:00			2024-05-16 00:12:00	-0.291338	18.904
1	291	0	17507	129	255	2024-05-16 00:15:00			2024-05-16 00:15:00	-0.29274	18.904
1	292	0	17507	129	255	2024-05-16 00:18:00			2024-05-16 00:18:00	-0.294142	18.904
1	293	0	17507	129	255	2024-05-16 00:21:00			2024-05-16 00:21:00	-0.295545	18.904
1	294	6	17513	129	255	2024-05-16 00:24:00			2024-05-16 00:24:00	-0.296947	18.9105
1	295	0	17513	129	255	2024-05-16 00:27:00			2024-05-16 00:27:00	-0.298349	18.9105
1	296	3	17516	129	255	2024-05-16 00:30:00			2024-05-16 00:30:00	-0.299751	18.9137
1	297	4	17520	129	255	2024-05-16 00:33:00			2024-05-16 00:33:00	-0.301153	18.918
1	298	34	17554	129	255	2024-05-16 00:36:00			2024-05-16 00:36:00	-0.302555	18.9548
1	299	0	17554	129	255	2024-05-16 00:39:00			2024-05-16 00:39:00	-0.303958	18.9548
1	300	0	17554	129	255	2024-05-16 00:42:00			2024-05-16 00:42:00	-0.30536	18.9548
1	301	0	17554	129	255	2024-05-16 00:45:00			2024-05-16 00:45:00	-0.306762	18.9548
1	302	2	17556	129	255	2024-05-16 00:48:00			2024-05-16 00:48:00	-0.308164	18.9569
1	303	0	17556	129	255	2024-05-16 00:51:00			2024-05-16 00:51:00	-0.309566	18.9569
1	304	2	17558	129	255	2024-05-16 00:54:00			2024-05-16 00:54:00	-0.310969	18.9591
1	305	0	17558	129	255	2024-05-16 00:57:00			2024-05-16 00:57:00	-0.312371	18.9591
1	306	0	17558	129	255	2024-05-16 01:00:00			2024-05-16 01:00:00	-0.313773	18.9591
1	307	14	17572	129	255	2024-05-16 01:03:00			2024-05-16 01:03:00	-0.315175	18.9742
1	308	9	17581	129	255	2024-05-16 01:06:00			2024-05-16 01:06:00	-0.316577	18.9839
1	309	0	17581	129	255	2024-05-16 01:09:00			2024-05-16 01:09:00	-0.317979	18.9839
1	310	218	17799	129	255	2024-05-16 01:12:00			2024-05-16 01:12:00	-0.319382	19.2193
1	311	1	17800	129	255	2024-05-16 01:15:00			2024-05-16 01:15:00	-0.320784	19.2204
1	312	5	17805	129	255	2024-05-16 01:18:00			2024-05-16 01:18:00	-0.322186	19.2258
1	313	0	17805	129	255	2024-05-16 01:21:00			2024-05-16 01:21:00	-0.323588	19.2258
1	314	14	17819	129	255	2024-05-16 01:24:00			2024-05-16 01:24:00	-0.32499	19.2409
1	315	0	17819	129	255	2024-05-16 01:27:00			2024-05-16 01:27:00	-0.326392	19.2409
1	316	0	17819	129	255	2024-05-16 01:30:00			2024-05-16 01:30:00	-0.327795	19.2409
1	317	19	17838	129	255	2024-05-16 01:33:00			2024-05-16 01:33:00	-0.329197	19.2614
1	318	2	17840	129	255	2024-05-16 01:36:00			2024-05-16 01:36:00	-0.330599	19.2636
1	319	24	17864	129	255	2024-05-16 01:39:00			2024-05-16 01:39:00	-0.332001	19.2895
1	320	343	18207	129	255	2024-05-16 01:42:00			2024-05-16 01:42:00	-0.333403	19.6599
1	321	85	18292	129	255	2024-05-16 01:45:00			2024-05-16 01:45:00	-0.334805	19.7516
1	322	32	18324	129	255	2024-05-16 01:48:00			2024-05-16 01:48:00	-0.336208	19.7862
1	323	21	18345	129	255	2024-05-16 01:51:00			2024-05-16 01:51:00	-0.33761	19.8089
1	324	16	18361	129	255	2024-05-16 01:54:00			2024-05-16 01:54:00	-0.339012	19.8262
1	325	58	18419	129	255	2024-05-16 01:57:00			2024-05-16 01:57:00	-0.340414	19.8888
1	326	180	18599	129	255	2024-05-16 02:00:00			2024-05-16 02:00:00	-0.341816	20.0831
1	327	25	18624	129	255	2024-05-16 02:03:00			2024-05-16 02:03:00	-0.343219	20.1101
1	328	59	18683	129	255	2024-05-16 02:06:00			2024-05-16 02:06:00	-0.344621	20.1738
1	329	61	18744	129	255	2024-05-16 02:09:00			2024-05-16 02:09:00	-0.346023	20.2397
1	330	12	18756	129	255	2024-05-16 02:12:00			2024-05-16 02:12:00	-0.347425	20.2527
1	331	22	18778	129	255	2024-05-16 02:15:00			2024-05-16 02:15:00	-0.348827	20.2764
1	332	2	18780	129	255	2024-05-16 02:18:00			2024-05-16 02:18:00	-0.350229	20.2786
1	333	64	18844	129	255	2024-05-16 02:21:00			2024-05-16 02:21:00	-0.351632	20.3477
1	334	22	18866	129	255	2024-05-16 02:24:00			2024-05-16 02:24:00	-0.353034	20.3715
1	335	135	19001	129	255	2024-05-16 02:27:00			2024-05-16 02:27:00	-0.354436	20.5172
1	336	0	19001	129	255	2024-05-16 02:30:00			2024-05-16 02:30:00	-0.355838	20.5172
1	337	62	19063	129	255	2024-05-16 02:33:00			2024-05-16 02:33:00	-0.35724	20.5842
1	338	19	19082	129	255	2024-05-16 02:36:00			2024-05-16 02:36:00	-0.358642	20.6047
1	339	10	19092	129	255	2024-05-16 02:39:00			2024-05-16 02:39:00	-0.360045	20.6155
1	340	59	19151	129	255	2024-05-16 02:42:00			2024-05-16 02:42:00	-0.361447	20.6792
1	341	22	19173	129	255	2024-05-16 02:45:00			2024-05-16 02:45:00	-0.362849	20.7029
1	342	39	19212	129	255	2024-05-16 02:48:00			2024-05-16 02:48:00	-0.364251	20.7451
1	343	0	19212	129	255	2024-05-16 02:51:00			2024-05-16 02:51:00	-0.365653	20.7451
1	344	37	19249	129	255	2024-05-16 02:54:00			2024-05-16 02:54:00	-0.367056	20.785
1	345	6	19255	129	255	2024-05-16 02:57:00			2024-05-16 02:57:00	-0.368458	20.7915
1	346	2	19257	129	255	2024-05-16 03:00:00			2024-05-16 03:00:00	-0.36986	20.7937
1	347	21	19278	129	255	2024-05-16 03:03:00			2024-05-16 03:03:00	-0.371262	20.8163
1	348	55	19333	129	255	2024-05-16 03:06:00			2024-05-16 03:06:00	-0.372664	20.8757
1	349	4	19337	129	255	2024-05-16 03:09:00			2024-05-16 03:09:00	-0.374066	20.88
1	350	1	19338	129	255	2024-05-16 03:12:00			2024-05-16 03:12:00	-0.375469	20.8811
1	351	9	19347	129	255	2024-05-16 03:15:00			2024-05-16 03:15:00	-0.376871	20.8908
1	352	9	19356	129	255	2024-05-16 03:18:00			2024-05-16 03:18:00	-0.378273	20.9006
1	353	2	19358	129	255	2024-05-16 03:21:00			2024-05-16 03:21:00	-0.379675	20.9027
1	354	0	19358	129	255	2024-05-16 03:24:00			2024-05-16 03:24:00	-0.381077	20.9027
1	355	1	19359	129	255	2024-05-16 03:27:00			2024-05-16 03:27:00	-0.382479	20.9038
1	356	2	19361	129	255	2024-05-16 03:30:00			2024-05-16 03:30:00	-0.383882	20.9059
1	357	0	19361	129	255	2024-05-16 03:33:00			2024-05-16 03:33:00	-0.385284	20.9059
1	358	0	19361	129	255	2024-05-16 03:36:00			2024-05-16 03:36:00	-0.386686	20.9059
1	359	2	19363	129	255	2024-05-16 03:39:00			2024-05-16 03:39:00	-0.388088	20.9081
1	360	0	19363	129	255	2024-05-16 03:42:00			2024-05-16 03:42:00	-0.38949	20.9081
1	361	0	19363	129	255	2024-05-16 03:45:00			2024-05-16 03:45:00	-0.390892	20.9081
1	362	1	19364	129	255	2024-05-16 03:48:00			2024-05-16 03:48:00	-0.392295	20.9092
1	363	0	19364	129	255	2024-05-16 03:52:00			2024-05-16 03:52:00	-0.394164	20.9092
1	364	556	19920	129	255	2024-05-16 03:55:00			2024-05-16 03:55:00	-0.395566	21.5096
1	365	384	20304	129	255	2024-05-16 03:58:00			2024-05-16 03:58:00	-0.396969	21.9242
1	366	153	20457	129	255	2024-05-16 04:01:00			2024-05-16 04:01:00	-0.398371	22.0894
1	367	34	20491	129	255	2024-05-16 04:04:00			2024-05-16 04:04:00	-0.399773	22.1261
1	368	9	20500	129	255	2024-05-16 04:07:00			2024-05-16 04:07:00	-0.401175	22.1358
1	369	60	20560	129	255	2024-05-16 04:10:00			2024-05-16 04:10:00	-0.402577	22.2006
1	370	58	20618	129	255	2024-05-16 04:13:00			2024-05-16 04:13:00	-0.403979	22.2633
1	371	1	20619	129	255	2024-05-16 04:16:00			2024-05-16 04:16:00	-0.405382	22.2643
1	372	0	20619	129	255	2024-05-16 04:19:00			2024-05-16 04:19:00	-0.406784	22.2643
1	373	7	20626	129	255	2024-05-16 04:22:00			2024-05-16 04:22:00	-0.408186	22.2719
1	374	8	20634	129	255	2024-05-16 04:25:00			2024-05-16 04:25:00	-0.409588	22.2805
1	375	55	20689	129	255	2024-05-16 04:28:00			2024-05-16 04:28:00	-0.41099	22.3399
1	376	12	20701	129	255	2024-05-16 04:31:00			2024-05-16 04:31:00	-0.412392	22.3529
1	377	0	20701	129	255	2024-05-16 04:34:00			2024-05-16 04:34:00	-0.413795	22.3529
1	378	0	20701	129	255	2024-05-16 04:37:00			2024-05-16 04:37:00	-0.415197	22.3529
1	379	5	20706	129	255	2024-05-16 04:40:00			2024-05-16 04:40:00	-0.416599	22.3583
1	380	3	20709	129	255	2024-05-16 04:43:00			2024-05-16 04:43:00	-0.418001	22.3615
1	381	0	20709	129	255	2024-05-16 04:46:00			2024-05-16 04:46:00	-0.419403	22.3615
1	382	12	20721	129	255	2024-05-16 04:49:00			2024-05-16 04:49:00	-0.420806	22.3745
1	383	0	20721	129	255	2024-05-16 04:52:00			2024-05-16 04:52:00	-0.422208	22.3745
1	384	7	20728	129	255	2024-05-16 04:55:00			2024-05-16 04:55:00	-0.42361	22.382
1	385	0	20728	129	255	2024-05-16 04:58:00			2024-05-16 04:58:00	-0.425012	22.382
1	386	0	20728	129	255	2024-05-16 05:01:00			2024-05-16 05:01:00	-0.426414	22.382
1	387	3	20731	129	255	2024-05-16 05:04:00			2024-05-16 05:04:00	-0.427816	22.3853
1	388	0	20731	129	255	2024-05-16 05:07:00			2024-05-16 05:07:00	-0.429219	22.3853
1	389	29	20760	129	255	2024-05-16 05:10:00			2024-05-16 05:10:00	-0.430621	22.4166
1	390	12	20772	129	255	2024-05-16 05:13:00			2024-05-16 05:13:00	-0.432023	22.4295
1	391	4	20776	129	255	2024-05-16 05:16:00			2024-05-16 05:16:00	-0.433425	22.4339
1	392	15	20791	129	255	2024-05-16 05:19:00			2024-05-16 05:19:00	-0.434827	22.4501
1	393	0	20791	129	255	2024-05-16 05:22:00			2024-05-16 05:22:00	-0.436229	22.4501
1	394	0	20791	129	255	2024-05-16 05:25:00			2024-05-16 05:25:00	-0.437632	22.4501
1	395	0	20791	129	255	2024-05-16 05:28:00			2024-05-16 05:28:00	-0.439034	22.4501
1	396	0	20791	129	255	2024-05-16 05:31:00			2024-05-16 05:31:00	-0.440436	22.4501
1	397	1	20792	129	255	2024-05-16 05:34:00			2024-05-16 05:34:00	-0.441838	22.4511
1	398	1	20793	129	255	2024-05-16 05:37:00			2024-05-16 05:37:00	-0.44324	22.4522
1	399	4	20797	129	255	2024-05-16 05:40:00			2024-05-16 05:40:00	-0.444642	22.4565
1	400	0	20797	129	255	2024-05-16 05:43:00			2024-05-16 05:43:00	-0.446045	22.4565
1	401	0	20797	129	255	2024-05-16 05:46:00			2024-05-16 05:46:00	-0.447447	22.4565
1	402	0	20797	129	255	2024-05-16 05:49:00			2024-05-16 05:49:00	-0.448849	22.4565
1	403	0	20797	129	255	2024-05-16 05:52:00			2024-05-16 05:52:00	-0.450251	22.4565
1	404	0	20797	129	255	2024-05-16 05:55:00			2024-05-16 05:55:00	-0.451653	22.4565
1	405	2	20799	129	255	2024-05-16 05:58:00			2024-05-16 05:58:00	-0.453056	22.4587
1	406	0	20799	129	255	2024-05-16 06:01:00			2024-05-16 06:01:00	-0.454458	22.4587
1	407	1	20800	129	255	2024-05-16 06:04:00			2024-05-16 06:04:00	-0.45586	22.4598
1	408	0	20800	129	255	2024-05-16 06:07:00			2024-05-16 06:07:00	-0.457262	22.4598
1	409	0	20800	129	255	2024-05-16 06:10:00			2024-05-16 06:10:00	-0.458664	22.4598
1	410	4	20804	129	255	2024-05-16 06:13:00			2024-05-16 06:13:00	-0.460066	22.4641
1	411	3	20807	129	255	2024-05-16 06:16:00			2024-05-16 06:16:00	-0.461469	22.4673
1	412	10	20817	129	255	2024-05-16 06:19:00			2024-05-16 06:19:00	-0.462871	22.4781
1	413	0	20817	129	255	2024-05-16 06:22:00			2024-05-16 06:22:00	-0.464273	22.4781
1	414	0	20817	129	255	2024-05-16 06:25:00			2024-05-16 06:25:00	-0.465675	22.4781
1	415	22	20839	129	255	2024-05-16 06:28:00			2024-05-16 06:28:00	-0.467077	22.5019
1	416	6	20845	129	255	2024-05-16 06:31:00			2024-05-16 06:31:00	-0.468479	22.5084
1	417	3	20848	129	255	2024-05-16 06:34:00			2024-05-16 06:34:00	-0.469882	22.5116
1	418	0	20848	129	255	2024-05-16 06:37:00			2024-05-16 06:37:00	-0.471284	22.5116
1	419	0	20848	129	255	2024-05-16 06:40:00			2024-05-16 06:40:00	-0.472686	22.5116
1	420	84	20932	129	255	2024-05-16 06:43:00			2024-05-16 06:43:00	-0.474088	22.6023
1	421	1	20933	129	255	2024-05-16 06:46:00			2024-05-16 06:46:00	-0.47549	22.6034
1	422	13	20946	129	255	2024-05-16 06:49:00			2024-05-16 06:49:00	-0.476893	22.6174
1	423	0	20946	129	255	2024-05-16 06:52:00			2024-05-16 06:52:00	-0.478295	22.6174
1	424	13	20959	129	255	2024-05-16 06:55:00			2024-05-16 06:55:00	-0.479697	22.6315
1	425	0	20959	129	255	2024-05-16 06:58:00			2024-05-16 06:58:00	-0.481099	22.6315
1	426	0	20959	129	255	2024-05-16 07:01:00			2024-05-16 07:01:00	-0.482501	22.6315
1	427	0	20959	129	255	2024-05-16 07:04:00			2024-05-16 07:04:00	-0.483903	22.6315
1	428	5	20964	129	255	2024-05-16 07:07:00			2024-05-16 07:07:00	-0.485306	22.6369
1	429	13	20977	129	255	2024-05-16 07:10:00			2024-05-16 07:10:00	-0.486708	22.6509
1	430	0	20977	129	255	2024-05-16 07:13:00			2024-05-16 07:13:00	-0.48811	22.6509
1	431	13	20990	129	255	2024-05-16 07:16:00			2024-05-16 07:16:00	-0.489512	22.6649
1	432	0	20990	129	255	2024-05-16 07:19:00			2024-05-16 07:19:00	-0.490914	22.6649
1	433	11	21001	129	255	2024-05-16 07:22:00			2024-05-16 07:22:00	-0.492316	22.6768
1	434	3	21004	129	255	2024-05-16 07:25:00			2024-05-16 07:25:00	-0.493719	22.6801
1	435	0	21004	129	255	2024-05-16 07:28:00			2024-05-16 07:28:00	-0.495121	22.6801
1	436	2	21006	129	255	2024-05-16 07:31:00			2024-05-16 07:31:00	-0.496523	22.6822
1	437	11	21017	129	255	2024-05-16 07:34:00			2024-05-16 07:34:00	-0.497925	22.6941
1	438	0	21017	129	255	2024-05-16 07:37:00			2024-05-16 07:37:00	-0.499327	22.6941
1	439	7	21024	129	255	2024-05-16 07:40:00			2024-05-16 07:40:00	-0.500729	22.7017
1	440	5	21029	129	255	2024-05-16 07:43:00			2024-05-16 07:43:00	-0.502132	22.7071
1	441	0	21029	129	255	2024-05-16 07:46:00			2024-05-16 07:46:00	-0.503534	22.7071
1	442	0	21029	129	255	2024-05-16 07:49:00			2024-05-16 07:49:00	-0.504936	22.7071
1	443	0	21029	129	255	2024-05-16 07:52:00			2024-05-16 07:52:00	-0.506338	22.7071
1	444	12	21041	129	255	2024-05-16 07:55:00			2024-05-16 07:55:00	-0.50774	22.72
1	445	0	21041	129	255	2024-05-16 07:58:00			2024-05-16 07:58:00	-0.509143	22.72
1	446	0	21041	129	255	2024-05-16 08:01:00			2024-05-16 08:01:00	-0.510545	22.72
1	447	1	21042	129	255	2024-05-16 08:04:00			2024-05-16 08:04:00	-0.511947	22.7211
1	448	12	21054	129	255	2024-05-16 08:07:00			2024-05-16 08:07:00	-0.513349	22.734
1	449	0	21054	129	255	2024-05-16 08:10:00			2024-05-16 08:10:00	-0.514751	22.734
1	450	4	21058	129	255	2024-05-16 08:13:00			2024-05-16 08:13:00	-0.516153	22.7384
1	451	149	21207	129	255	2024-05-16 08:16:00			2024-05-16 08:16:00	-0.517556	22.8993
1	452	1	21208	129	255	2024-05-16 08:19:00			2024-05-16 08:19:00	-0.518958	22.9003
1	453	0	21208	129	255	2024-05-16 08:22:00			2024-05-16 08:22:00	-0.52036	22.9003
1	454	6	21214	129	255	2024-05-16 08:25:00			2024-05-16 08:25:00	-0.521762	22.9068
1	455	0	21214	129	255	2024-05-16 08:28:00			2024-05-16 08:28:00	-0.523164	22.9068
1	456	4	21218	129	255	2024-05-16 08:31:00			2024-05-16 08:31:00	-0.524566	22.9111
1	457	0	21218	129	255	2024-05-16 08:34:00			2024-05-16 08:34:00	-0.525969	22.9111
1	458	0	21218	129	255	2024-05-16 08:37:00			2024-05-16 08:37:00	-0.527371	22.9111
1	459	18	21236	129	255	2024-05-16 08:40:00			2024-05-16 08:40:00	-0.528773	22.9306
1	460	619	21855	129	255	2024-05-16 08:43:00			2024-05-16 08:43:00	-0.530175	23.599
1	461	1884	23739	129	255	2024-05-16 08:46:00			2024-05-16 08:46:00	-0.531577	25.6333
1	462	0	23739	129	255	2024-05-16 08:49:00			2024-05-16 08:49:00	-0.532979	25.6333
1	463	1	23740	129	255	2024-05-16 08:52:00			2024-05-16 08:52:00	-0.534382	25.6344
1	464	0	23740	129	255	2024-05-16 08:55:00			2024-05-16 08:55:00	-0.535784	25.6344
1	465	2	23742	129	255	2024-05-16 08:58:00			2024-05-16 08:58:00	-0.537186	25.6365
1	466	41	23783	129	255	2024-05-16 09:01:00			2024-05-16 09:01:00	-0.538588	25.6808
1	467	0	23783	129	255	2024-05-16 09:04:00			2024-05-16 09:04:00	-0.53999	25.6808
1	468	0	23783	129	255	2024-05-16 09:07:00			2024-05-16 09:07:00	-0.541393	25.6808
1	469	8	23791	129	255	2024-05-16 09:10:00			2024-05-16 09:10:00	-0.542795	25.6895
1	470	3	23794	129	255	2024-05-16 09:13:00			2024-05-16 09:13:00	-0.544197	25.6927
1	471	0	23794	129	255	2024-05-16 09:16:00			2024-05-16 09:16:00	-0.545599	25.6927
1	472	3	23797	129	255	2024-05-16 09:19:00			2024-05-16 09:19:00	-0.547001	25.6959
1	473	0	23797	129	255	2024-05-16 09:22:00			2024-05-16 09:22:00	-0.548403	25.6959
1	474	14	23811	129	255	2024-05-16 09:25:00			2024-05-16 09:25:00	-0.549806	25.711
1	475	2	23813	129	255	2024-05-16 09:28:00			2024-05-16 09:28:00	-0.551208	25.7132
1	476	15	23828	129	255	2024-05-16 09:31:00			2024-05-16 09:31:00	-0.55261	25.7294
1	477	0	23828	129	255	2024-05-16 09:34:00			2024-05-16 09:34:00	-0.554012	25.7294
1	478	159	23987	129	255	2024-05-16 09:37:00			2024-05-16 09:37:00	-0.555414	25.9011
1	479	316	24303	129	255	2024-05-16 09:40:00			2024-05-16 09:40:00	-0.556816	26.2423
1	480	0	24303	129	255	2024-05-16 09:43:00			2024-05-16 09:43:00	-0.558219	26.2423
1	481	0	24303	129	255	2024-05-16 09:46:00			2024-05-16 09:46:00	-0.559621	26.2423
1	482	5	24308	129	255	2024-05-16 09:49:00			2024-05-16 09:49:00	-0.561023	26.2477
1	483	0	24308	129	255	2024-05-16 09:52:00			2024-05-16 09:52:00	-0.562425	26.2477
1	484	10	24318	129	255	2024-05-16 09:55:00			2024-05-16 09:55:00	-0.563827	26.2585
1	485	0	24318	129	255	2024-05-16 09:58:00			2024-05-16 09:58:00	-0.56523	26.2585
1	486	12	24330	129	255	2024-05-16 10:01:00			2024-05-16 10:01:00	-0.566632	26.2715
1	487	16	24346	129	255	2024-05-16 10:04:00			2024-05-16 10:04:00	-0.568034	26.2887
1	488	4	24350	129	255	2024-05-16 10:07:00			2024-05-16 10:07:00	-0.569436	26.2931
1	489	3	24353	129	255	2024-05-16 10:10:00			2024-05-16 10:10:00	-0.570838	26.2963
1	490	0	24353	129	255	2024-05-16 10:13:00			2024-05-16 10:13:00	-0.57224	26.2963
1	491	0	24353	129	255	2024-05-16 10:16:00			2024-05-16 10:16:00	-0.573643	26.2963
1	492	0	24353	129	255	2024-05-16 10:19:00			2024-05-16 10:19:00	-0.575045	26.2963
1	493	0	24353	129	255	2024-05-16 10:22:00			2024-05-16 10:22:00	-0.576447	26.2963
1	494	0	24353	129	255	2024-05-16 10:25:00			2024-05-16 10:25:00	-0.577849	26.2963
1	495	0	24353	129	255	2024-05-16 10:28:00			2024-05-16 10:28:00	-0.579251	26.2963
1	496	1	24354	129	255	2024-05-16 10:31:00			2024-05-16 10:31:00	-0.580653	26.2974
1	497	0	24354	129	255	2024-05-16 10:34:00			2024-05-16 10:34:00	-0.582056	26.2974
1	498	1	24355	129	255	2024-05-16 10:37:00			2024-05-16 10:37:00	-0.583458	26.2985
1	499	0	24355	129	255	2024-05-16 10:40:00			2024-05-16 10:40:00	-0.58486	26.2985
1	500	0	24355	129	255	2024-05-16 10:43:00			2024-05-16 10:43:00	-0.586262	26.2985
1	501	0	24355	129	255	2024-05-16 10:46:00			2024-05-16 10:46:00	-0.587664	26.2985
1	502	0	24355	129	255	2024-05-16 10:49:00			2024-05-16 10:49:00	-0.589066	26.2985
1	503	3468	27823	129	255	2024-05-16 10:52:00			2024-05-16 10:52:00	-0.590469	30.0432
1	504	502	28325	129	255	2024-05-16 10:55:00			2024-05-16 10:55:00	-0.591871	30.5852
1	505	253	28578	129	255	2024-05-16 10:58:00			2024-05-16 10:58:00	-0.593273	30.8584
1	506	43	28621	129	255	2024-05-16 11:01:00			2024-05-16 11:01:00	-0.594675	30.9049
1	507	25	28646	129	255	2024-05-16 11:04:00			2024-05-16 11:04:00	-0.596077	30.9319
1	508	149	28795	129	255	2024-05-16 11:07:00			2024-05-16 11:07:00	-0.59748	31.0928
1	509	134	28929	129	255	2024-05-16 11:10:00			2024-05-16 11:10:00	-0.598882	31.2374
1	510	4	28933	129	255	2024-05-16 11:13:00			2024-05-16 11:13:00	-0.600284	31.2418
1	511	115	29048	129	255	2024-05-16 11:16:00			2024-05-16 11:16:00	-0.601686	31.3659
1	512	127	29175	129	255	2024-05-16 11:19:00			2024-05-16 11:19:00	-0.603088	31.5031
1	513	549	29724	129	255	2024-05-16 11:22:00			2024-05-16 11:22:00	-0.60449	32.0959
1	514	342	30066	129	255	2024-05-16 11:25:00			2024-05-16 11:25:00	-0.605893	32.4652
1	515	271	30337	129	255	2024-05-16 11:28:00			2024-05-16 11:28:00	-0.607295	32.7578
1	516	151	30488	129	255	2024-05-16 11:31:00			2024-05-16 11:31:00	-0.608697	32.9209
1	517	44	30532	129	255	2024-05-16 11:34:00			2024-05-16 11:34:00	-0.610099	32.9684
1	518	336	30868	129	255	2024-05-16 11:37:00			2024-05-16 11:37:00	-0.611501	33.3312
1	519	123	30991	129	255	2024-05-16 11:40:00			2024-05-16 11:40:00	-0.612903	33.464
1	520	122	31113	129	255	2024-05-16 11:43:00			2024-05-16 11:43:00	-0.614306	33.5957
1	521	188	31301	129	255	2024-05-16 11:46:00			2024-05-16 11:46:00	-0.615708	33.7987
1	522	121	31422	129	255	2024-05-16 11:49:00			2024-05-16 11:49:00	-0.61711	33.9294
1	523	333	31755	129	255	2024-05-16 11:52:00			2024-05-16 11:52:00	-0.618512	34.289
1	524	210	31965	129	255	2024-05-16 11:55:00			2024-05-16 11:55:00	-0.619914	34.5157
1	525	81	32046	129	255	2024-05-16 11:58:00			2024-05-16 11:58:00	-0.621316	34.6032
1	526	31	32077	129	255	2024-05-16 12:01:00			2024-05-16 12:01:00	-0.622719	34.6366
1	527	0	32077	129	255	2024-05-16 12:04:00			2024-05-16 12:04:00	-0.624121	34.6366
1	528	3	32080	129	255	2024-05-16 12:07:00			2024-05-16 12:07:00	-0.625523	34.6399
1	529	4	32084	129	255	2024-05-16 12:10:00			2024-05-16 12:10:00	-0.626925	34.6442
1	530	0	32084	129	255	2024-05-16 12:13:00			2024-05-16 12:13:00	-0.628327	34.6442
1	531	12	32096	129	255	2024-05-16 12:16:00			2024-05-16 12:16:00	-0.62973	34.6572
1	532	0	32096	129	255	2024-05-16 12:19:00			2024-05-16 12:19:00	-0.631132	34.6572
1	533	0	32096	129	255	2024-05-16 12:22:00			2024-05-16 12:22:00	-0.632534	34.6572
1	534	36	32132	129	255	2024-05-16 12:25:00			2024-05-16 12:25:00	-0.633936	34.696
1	535	41	32173	129	255	2024-05-16 12:28:00			2024-05-16 12:28:00	-0.635338	34.7403
1	536	0	32173	129	255	2024-05-16 12:31:00			2024-05-16 12:31:00	-0.63674	34.7403
1	537	0	32173	129	255	2024-05-16 12:34:00			2024-05-16 12:34:00	-0.638143	34.7403
1	538	9	32182	129	255	2024-05-16 12:37:00			2024-05-16 12:37:00	-0.639545	34.75
1	539	0	32182	129	255	2024-05-16 12:40:00			2024-05-16 12:40:00	-0.640947	34.75
1	540	7	32189	129	255	2024-05-16 12:43:00			2024-05-16 12:43:00	-0.642349	34.7576
1	541	1	32190	129	255	2024-05-16 12:46:00			2024-05-16 12:46:00	-0.643751	34.7587
1	542	18	32208	129	255	2024-05-16 12:49:00			2024-05-16 12:49:00	-0.645153	34.7781
1	543	0	32208	129	255	2024-05-16 12:52:00			2024-05-16 12:52:00	-0.646556	34.7781
1	544	19	32227	129	255	2024-05-16 12:55:00			2024-05-16 12:55:00	-0.647958	34.7986
1	545	0	32227	129	255	2024-05-16 12:58:00			2024-05-16 12:58:00	-0.64936	34.7986
1	546	24	32251	129	255	2024-05-16 13:01:00			2024-05-16 13:01:00	-0.650762	34.8245
1	547	33	32284	129	255	2024-05-16 13:04:00			2024-05-16 13:04:00	-0.652164	34.8602
1	548	45	32329	129	255	2024-05-16 13:07:00			2024-05-16 13:07:00	-0.653567	34.9088
1	549	11	32340	129	255	2024-05-16 13:10:00			2024-05-16 13:10:00	-0.654969	34.9206
1	550	1	32341	129	255	2024-05-16 13:13:00			2024-05-16 13:13:00	-0.656371	34.9217
1	551	2	32343	129	255	2024-05-16 13:16:00			2024-05-16 13:16:00	-0.657773	34.9239
1	552	0	32343	129	255	2024-05-16 13:19:00			2024-05-16 13:19:00	-0.659175	34.9239
1	553	542	32885	129	255	2024-05-16 13:22:00			2024-05-16 13:22:00	-0.660577	35.5091
1	554	265	33150	129	255	2024-05-16 13:25:00			2024-05-16 13:25:00	-0.66198	35.7953
1	555	63	33213	129	255	2024-05-16 13:28:00			2024-05-16 13:28:00	-0.663382	35.8633
1	556	46	33259	129	255	2024-05-16 13:31:00			2024-05-16 13:31:00	-0.664784	35.913
1	557	52	33311	129	255	2024-05-16 13:34:00			2024-05-16 13:34:00	-0.666186	35.9691
1	558	1	33312	129	255	2024-05-16 13:37:00			2024-05-16 13:37:00	-0.667588	35.9702
1	559	34	33346	129	255	2024-05-16 13:40:00			2024-05-16 13:40:00	-0.66899	36.0069
1	560	30	33376	129	255	2024-05-16 13:43:00			2024-05-16 13:43:00	-0.670393	36.0393
1	561	76	33452	129	255	2024-05-16 13:46:00			2024-05-16 13:46:00	-0.671795	36.1214
1	562	0	33452	129	255	2024-05-16 13:49:00			2024-05-16 13:49:00	-0.673197	36.1214
1	563	32	33484	129	255	2024-05-16 13:52:00			2024-05-16 13:52:00	-0.674599	36.1559
1	564	13	33497	129	255	2024-05-16 13:55:00			2024-05-16 13:55:00	-0.676001	36.17
1	565	0	33497	129	255	2024-05-16 13:58:00			2024-05-16 13:58:00	-0.677403	36.17
1	566	29	33526	129	255	2024-05-16 14:01:00			2024-05-16 14:01:00	-0.678806	36.2013
1	567	0	33526	129	255	2024-05-16 14:04:00			2024-05-16 14:04:00	-0.680208	36.2013
1	568	2	33528	129	255	2024-05-16 14:07:00			2024-05-16 14:07:00	-0.68161	36.2034
1	569	0	33528	129	255	2024-05-16 14:10:00			2024-05-16 14:10:00	-0.683012	36.2034
1	570	3	33531	129	255	2024-05-16 14:13:00			2024-05-16 14:13:00	-0.684414	36.2067
1	571	0	33531	129	255	2024-05-16 14:16:00			2024-05-16 14:16:00	-0.685817	36.2067
1	572	0	33531	129	255	2024-05-16 14:19:00			2024-05-16 14:19:00	-0.687219	36.2067
1	573	0	33531	129	255	2024-05-16 14:22:00			2024-05-16 14:22:00	-0.688621	36.2067
1	574	92	33623	129	255	2024-05-16 14:25:00			2024-05-16 14:25:00	-0.690023	36.306
1	575	12	33635	129	255	2024-05-16 14:28:00			2024-05-16 14:28:00	-0.691425	36.319
1	576	0	33635	129	255	2024-05-16 14:31:00			2024-05-16 14:31:00	-0.692827	36.319
1	577	15	33650	129	255	2024-05-16 14:34:00			2024-05-16 14:34:00	-0.69423	36.3352
1	578	0	33650	129	255	2024-05-16 14:37:00			2024-05-16 14:37:00	-0.695632	36.3352
1	579	0	33650	129	255	2024-05-16 14:40:00			2024-05-16 14:40:00	-0.697034	36.3352
1	580	0	33650	129	255	2024-05-16 14:43:00			2024-05-16 14:43:00	-0.698436	36.3352
1	581	0	33650	129	255	2024-05-16 14:46:00			2024-05-16 14:46:00	-0.699838	36.3352
1	582	2	33652	129	255	2024-05-16 14:49:00			2024-05-16 14:49:00	-0.70124	36.3373
1	583	0	33652	129	255	2024-05-16 14:52:00			2024-05-16 14:52:00	-0.702643	36.3373
1	584	0	33652	129	255	2024-05-16 14:55:00			2024-05-16 14:55:00	-0.704045	36.3373
1	585	21	33673	129	255	2024-05-16 14:58:00			2024-05-16 14:58:00	-0.705447	36.36
1	586	0	33673	129	255	2024-05-16 15:01:00			2024-05-16 15:01:00	-0.706849	36.36
1	587	30	33703	129	255	2024-05-16 15:04:00			2024-05-16 15:04:00	-0.708251	36.3924
1	588	2	33705	129	255	2024-05-16 15:07:00			2024-05-16 15:07:00	-0.709653	36.3946
1	589	0	33705	129	255	2024-05-16 15:10:00			2024-05-16 15:10:00	-0.711056	36.3946
1	590	1	33706	129	255	2024-05-16 15:13:00			2024-05-16 15:13:00	-0.712458	36.3956
1	591	5	33711	129	255	2024-05-16 15:16:00			2024-05-16 15:16:00	-0.71386	36.401
1	592	8	33719	129	255	2024-05-16 15:19:00			2024-05-16 15:19:00	-0.715262	36.4097
1	593	5	33724	129	255	2024-05-16 15:22:00			2024-05-16 15:22:00	-0.716664	36.4151
1	594	0	33724	129	255	2024-05-16 15:25:00			2024-05-16 15:25:00	-0.718067	36.4151
1	595	13	33737	129	255	2024-05-16 15:28:00			2024-05-16 15:28:00	-0.719469	36.4291
1	596	0	33737	129	255	2024-05-16 15:31:00			2024-05-16 15:31:00	-0.720871	36.4291
1	597	0	33737	129	255	2024-05-16 15:34:00			2024-05-16 15:34:00	-0.722273	36.4291
1	598	0	33737	129	255	2024-05-16 15:37:00			2024-05-16 15:37:00	-0.723675	36.4291
1	599	0	33737	129	255	2024-05-16 15:40:00			2024-05-16 15:40:00	-0.725077	36.4291
1	600	10	33747	129	255	2024-05-16 15:43:00			2024-05-16 15:43:00	-0.72648	36.4399
1	601	0	33747	129	255	2024-05-16 15:46:00			2024-05-16 15:46:00	-0.727882	36.4399
1	602	0	33747	129	255	2024-05-16 15:49:00			2024-05-16 15:49:00	-0.729284	36.4399
1	603	0	33747	129	255	2024-05-16 15:52:00			2024-05-16 15:52:00	-0.730686	36.4399
1	604	0	33747	129	255	2024-05-16 15:55:00			2024-05-16 15:55:00	-0.732088	36.4399
1	605	0	33747	129	255	2024-05-16 15:58:00			2024-05-16 15:58:00	-0.73349	36.4399
1	606	0	33747	129	255	2024-05-16 16:01:00			2024-05-16 16:01:00	-0.734893	36.4399
1	607	21	33768	129	255	2024-05-16 16:04:00			2024-05-16 16:04:00	-0.736295	36.4626
1	608	0	33768	129	255	2024-05-16 16:07:00			2024-05-16 16:07:00	-0.737697	36.4626
1	609	0	33768	129	255	2024-05-16 16:10:00			2024-05-16 16:10:00	-0.739099	36.4626
1	610	0	33768	129	255	2024-05-16 16:13:00			2024-05-16 16:13:00	-0.740501	36.4626
1	611	0	33768	129	255	2024-05-16 16:16:00			2024-05-16 16:16:00	-0.741903	36.4626
1	612	56	33824	129	255	2024-05-16 16:19:00			2024-05-16 16:19:00	-0.743306	36.5231
1	613	15	33839	129	255	2024-05-16 16:22:00			2024-05-16 16:22:00	-0.744708	36.5393
1	614	10	33849	129	255	2024-05-16 16:25:00			2024-05-16 16:25:00	-0.74611	36.55
1	615	0	33849	129	255	2024-05-16 16:28:00			2024-05-16 16:28:00	-0.747512	36.55
1	616	31	33880	129	255	2024-05-16 16:31:00			2024-05-16 16:31:00	-0.748914	36.5835
1	617	0	33880	129	255	2024-05-16 16:34:00			2024-05-16 16:34:00	-0.750317	36.5835
1	618	1	33881	129	255	2024-05-16 16:37:00			2024-05-16 16:37:00	-0.751719	36.5846
1	619	9	33890	129	255	2024-05-16 16:40:00			2024-05-16 16:40:00	-0.753121	36.5943
1	620	0	33890	129	255	2024-05-16 16:43:00			2024-05-16 16:43:00	-0.754523	36.5943
1	621	4	33894	129	255	2024-05-16 16:46:00			2024-05-16 16:46:00	-0.755925	36.5986
1	622	0	33894	129	255	2024-05-16 16:49:00			2024-05-16 16:49:00	-0.757327	36.5986
1	623	0	33894	129	255	2024-05-16 16:52:00			2024-05-16 16:52:00	-0.75873	36.5986
1	624	11	33905	129	255	2024-05-16 16:55:00			2024-05-16 16:55:00	-0.760132	36.6105
1	625	0	33905	129	255	2024-05-16 16:58:00			2024-05-16 16:58:00	-0.761534	36.6105
1	626	0	33905	129	255	2024-05-16 17:01:00			2024-05-16 17:01:00	-0.762936	36.6105
1	627	4	33909	129	255	2024-05-16 17:04:00			2024-05-16 17:04:00	-0.764338	36.6148
1	628	0	33909	129	255	2024-05-16 17:07:00			2024-05-16 17:07:00	-0.76574	36.6148
1	629	4	33913	129	255	2024-05-16 17:10:00			2024-05-16 17:10:00	-0.767143	36.6192
1	630	4	33917	129	255	2024-05-16 17:13:00			2024-05-16 17:13:00	-0.768545	36.6235
1	631	1	33918	129	255	2024-05-16 17:16:00			2024-05-16 17:16:00	-0.769947	36.6246
1	632	2	33920	129	255	2024-05-16 17:19:00			2024-05-16 17:19:00	-0.771349	36.6267
1	633	1	33921	129	255	2024-05-16 17:22:00			2024-05-16 17:22:00	-0.772751	36.6278
1	634	10	33931	129	255	2024-05-16 17:25:00			2024-05-16 17:25:00	-0.774154	36.6386
1	635	0	33931	129	255	2024-05-16 17:28:00			2024-05-16 17:28:00	-0.775556	36.6386
1	636	0	33931	129	255	2024-05-16 17:31:00			2024-05-16 17:31:00	-0.776958	36.6386
1	637	0	33931	129	255	2024-05-16 17:34:00			2024-05-16 17:34:00	-0.77836	36.6386
1	638	3	33934	129	255	2024-05-16 17:37:00			2024-05-16 17:37:00	-0.779762	36.6418
1	639	40	33974	129	255	2024-05-16 17:40:00			2024-05-16 17:40:00	-0.781164	36.685
1	640	0	33974	129	255	2024-05-16 17:43:00			2024-05-16 17:43:00	-0.782567	36.685
1	641	5	33979	129	255	2024-05-16 17:46:00			2024-05-16 17:46:00	-0.783969	36.6904
1	642	0	33979	129	255	2024-05-16 17:49:00			2024-05-16 17:49:00	-0.785371	36.6904
1	643	6	33985	129	255	2024-05-16 17:52:00			2024-05-16 17:52:00	-0.786773	36.6969
1	644	0	33985	129	255	2024-05-16 17:55:00			2024-05-16 17:55:00	-0.788175	36.6969
1	645	0	33985	129	255	2024-05-16 17:58:00			2024-05-16 17:58:00	-0.789577	36.6969
1	646	9	33994	129	255	2024-05-16 18:01:00			2024-05-16 18:01:00	-0.79098	36.7066
1	647	1	33995	129	255	2024-05-16 18:04:00			2024-05-16 18:04:00	-0.792382	36.7077
1	648	2	33997	129	255	2024-05-16 18:07:00			2024-05-16 18:07:00	-0.793784	36.7099
1	649	0	33997	129	255	2024-05-16 18:10:00			2024-05-16 18:10:00	-0.795186	36.7099
1	650	0	33997	129	255	2024-05-16 18:13:00			2024-05-16 18:13:00	-0.796588	36.7099
1	651	1	33998	129	255	2024-05-16 18:16:00			2024-05-16 18:16:00	-0.79799	36.7109
1	652	12	34010	129	255	2024-05-16 18:19:00			2024-05-16 18:19:00	-0.799393	36.7239
1	653	0	34010	129	255	2024-05-16 18:22:00			2024-05-16 18:22:00	-0.800795	36.7239
1	654	0	34010	129	255	2024-05-16 18:25:00			2024-05-16 18:25:00	-0.802197	36.7239
1	655	0	34010	129	255	2024-05-16 18:28:00			2024-05-16 18:28:00	-0.803599	36.7239
1	656	0	34010	129	255	2024-05-16 18:31:00			2024-05-16 18:31:00	-0.805001	36.7239
1	657	0	34010	129	255	2024-05-16 18:34:00			2024-05-16 18:34:00	-0.806404	36.7239
1	658	9	34019	129	255	2024-05-16 18:37:00			2024-05-16 18:37:00	-0.807806	36.7336
1	659	0	34019	129	255	2024-05-16 18:40:00			2024-05-16 18:40:00	-0.809208	36.7336
1	660	0	34019	129	255	2024-05-16 18:43:00			2024-05-16 18:43:00	-0.81061	36.7336
1	661	86	34105	129	255	2024-05-16 18:46:00			2024-05-16 18:46:00	-0.812012	36.8265
1	662	8	34113	129	255	2024-05-16 18:49:00			2024-05-16 18:49:00	-0.813414	36.8351
1	663	1	34114	129	255	2024-05-16 18:52:00			2024-05-16 18:52:00	-0.814817	36.8362
1	664	0	34114	129	255	2024-05-16 18:55:00			2024-05-16 18:55:00	-0.816219	36.8362
1	665	0	34114	129	255	2024-05-16 18:58:00			2024-05-16 18:58:00	-0.817621	36.8362
1	666	0	34114	129	255	2024-05-16 19:01:00			2024-05-16 19:01:00	-0.819023	36.8362
1	667	2	34116	129	255	2024-05-16 19:04:00			2024-05-16 19:04:00	-0.820425	36.8384
1	668	11	34127	129	255	2024-05-16 19:07:00			2024-05-16 19:07:00	-0.821827	36.8502
1	669	14	34141	129	255	2024-05-16 19:10:00			2024-05-16 19:10:00	-0.82323	36.8653
1	670	5	34146	129	255	2024-05-16 19:13:00			2024-05-16 19:13:00	-0.824632	36.8707
1	671	0	34146	129	255	2024-05-16 19:16:00			2024-05-16 19:16:00	-0.826034	36.8707
1	672	0	34146	129	255	2024-05-16 19:19:00			2024-05-16 19:19:00	-0.827436	36.8707
1	673	0	34146	129	255	2024-05-16 19:22:00			2024-05-16 19:22:00	-0.828838	36.8707
1	674	2	34148	129	255	2024-05-16 19:25:00			2024-05-16 19:25:00	-0.83024	36.8729
1	675	0	34148	129	255	2024-05-16 19:28:00			2024-05-16 19:28:00	-0.831643	36.8729
1	676	2	34150	129	255	2024-05-16 19:31:00			2024-05-16 19:31:00	-0.833045	36.8751
1	677	0	34150	129	255	2024-05-16 19:34:00			2024-05-16 19:34:00	-0.834447	36.8751
1	678	0	34150	129	255	2024-05-16 19:37:00			2024-05-16 19:37:00	-0.835849	36.8751
1	679	0	34150	129	255	2024-05-16 19:40:00			2024-05-16 19:40:00	-0.837251	36.8751
1	680	611	34761	129	255	2024-05-16 19:43:00			2024-05-16 19:43:00	-0.838654	37.5348
1	681	34	34795	129	255	2024-05-16 19:46:00			2024-05-16 19:46:00	-0.840056	37.5715
1	682	5	34800	129	255	2024-05-16 19:49:00			2024-05-16 19:49:00	-0.841458	37.5769
1	683	13	34813	129	255	2024-05-16 19:52:00			2024-05-16 19:52:00	-0.84286	37.591
1	684	0	34813	129	255	2024-05-16 19:55:00			2024-05-16 19:55:00	-0.844262	37.591
1	685	0	34813	129	255	2024-05-16 19:58:00			2024-05-16 19:58:00	-0.845664	37.591
1	686	0	34813	129	255	2024-05-16 20:01:00			2024-05-16 20:01:00	-0.847067	37.591
1	687	392	35205	129	255	2024-05-16 20:04:00			2024-05-16 20:04:00	-0.848469	38.0143
1	688	0	35205	129	255	2024-05-16 20:07:00			2024-05-16 20:07:00	-0.849871	38.0143
1	689	0	35205	129	255	2024-05-16 20:10:00			2024-05-16 20:10:00	-0.851273	38.0143
1	690	0	35205	129	255	2024-05-16 20:13:00			2024-05-16 20:13:00	-0.852675	38.0143
1	691	0	35205	129	255	2024-05-16 20:16:00			2024-05-16 20:16:00	-0.854077	38.0143
1	692	0	35205	129	255	2024-05-16 20:19:00			2024-05-16 20:19:00	-0.85548	38.0143
1	693	0	35205	129	255	2024-05-16 20:22:00			2024-05-16 20:22:00	-0.856882	38.0143
1	694	0	35205	129	255	2024-05-16 20:25:00			2024-05-16 20:25:00	-0.858284	38.0143
1	695	0	35205	129	255	2024-05-16 20:28:00			2024-05-16 20:28:00	-0.859686	38.0143
1	696	2	35207	129	255	2024-05-16 20:31:00			2024-05-16 20:31:00	-0.861088	38.0164
1	697	0	35207	129	255	2024-05-16 20:34:00			2024-05-16 20:34:00	-0.862491	38.0164
1	698	0	35207	129	255	2024-05-16 20:37:00			2024-05-16 20:37:00	-0.863893	38.0164
1	699	3	35210	129	255	2024-05-16 20:40:00			2024-05-16 20:40:00	-0.865295	38.0197
1	700	6	35216	129	255	2024-05-16 20:43:00			2024-05-16 20:43:00	-0.866697	38.0261
1	701	0	35216	129	255	2024-05-16 20:46:00			2024-05-16 20:46:00	-0.868099	38.0261
1	702	0	35216	129	255	2024-05-16 20:49:00			2024-05-16 20:49:00	-0.869501	38.0261
1	703	0	35216	129	255	2024-05-16 20:52:00			2024-05-16 20:52:00	-0.870904	38.0261
1	704	8	35224	129	255	2024-05-16 20:55:00			2024-05-16 20:55:00	-0.872306	38.0348
1	705	0	35224	129	255	2024-05-16 20:58:00			2024-05-16 20:58:00	-0.873708	38.0348
1	706	0	35224	129	255	2024-05-16 21:01:00			2024-05-16 21:01:00	-0.87511	38.0348
1	707	0	35224	129	255	2024-05-16 21:04:00			2024-05-16 21:04:00	-0.876512	38.0348
1	708	0	35224	129	255	2024-05-16 21:07:00			2024-05-16 21:07:00	-0.877914	38.0348
1	709	124	35348	129	255	2024-05-16 21:10:00			2024-05-16 21:10:00	-0.879317	38.1687
1	710	0	35348	129	255	2024-05-16 21:13:00			2024-05-16 21:13:00	-0.880719	38.1687
1	711	0	35348	129	255	2024-05-16 21:16:00			2024-05-16 21:16:00	-0.882121	38.1687
1	712	0	35348	129	255	2024-05-16 21:19:00			2024-05-16 21:19:00	-0.883523	38.1687
1	713	0	35348	129	255	2024-05-16 21:22:00			2024-05-16 21:22:00	-0.884925	38.1687
1	714	0	35348	129	255	2024-05-16 21:25:00			2024-05-16 21:25:00	-0.886327	38.1687
1	715	2	35350	129	255	2024-05-16 21:28:00			2024-05-16 21:28:00	-0.88773	38.1708
1	716	1	35351	129	255	2024-05-16 21:31:00			2024-05-16 21:31:00	-0.889132	38.1719
1	717	0	35351	129	255	2024-05-16 21:34:00			2024-05-16 21:34:00	-0.890534	38.1719
1	718	0	35351	129	255	2024-05-16 21:37:00			2024-05-16 21:37:00	-0.891936	38.1719
1	719	0	35351	129	255	2024-05-16 21:40:00			2024-05-16 21:40:00	-0.893338	38.1719
1	720	0	35351	129	255	2024-05-16 21:43:00			2024-05-16 21:43:00	-0.894741	38.1719
1	721	1	35352	129	255	2024-05-16 21:46:00			2024-05-16 21:46:00	-0.896143	38.173
1	722	0	35352	129	255	2024-05-16 21:49:00			2024-05-16 21:49:00	-0.897545	38.173
1	723	0	35352	129	255	2024-05-16 21:52:00			2024-05-16 21:52:00	-0.898947	38.173
1	724	2	35354	129	255	2024-05-16 21:55:00			2024-05-16 21:55:00	-0.900349	38.1751
1	725	0	35354	129	255	2024-05-16 21:58:00			2024-05-16 21:58:00	-0.901751	38.1751
1	726	0	35354	129	255	2024-05-16 22:01:00			2024-05-16 22:01:00	-0.903154	38.1751
1	727	0	35354	129	255	2024-05-16 22:04:00			2024-05-16 22:04:00	-0.904556	38.1751
1	728	8	35362	129	255	2024-05-16 22:07:00			2024-05-16 22:07:00	-0.905958	38.1838
1	729	0	35362	129	255	2024-05-16 22:10:00			2024-05-16 22:10:00	-0.90736	38.1838
1	730	0	35362	129	255	2024-05-16 22:13:00			2024-05-16 22:13:00	-0.908762	38.1838
1	731	5	35367	129	255	2024-05-16 22:16:00			2024-05-16 22:16:00	-0.910164	38.1892
1	732	3	35370	129	255	2024-05-16 22:19:00			2024-05-16 22:19:00	-0.911567	38.1924
1	733	1	35371	129	255	2024-05-16 22:22:00			2024-05-16 22:22:00	-0.912969	38.1935
1	734	0	35371	129	255	2024-05-16 22:25:00			2024-05-16 22:25:00	-0.914371	38.1935
1	735	7	35378	129	255	2024-05-16 22:28:00			2024-05-16 22:28:00	-0.915773	38.2011
1	736	0	35378	129	255	2024-05-16 22:31:00			2024-05-16 22:31:00	-0.917175	38.2011
1	737	0	35378	129	255	2024-05-16 22:34:00			2024-05-16 22:34:00	-0.918577	38.2011
1	738	0	35378	129	255	2024-05-16 22:37:00			2024-05-16 22:37:00	-0.91998	38.2011
1	739	31	35409	129	255	2024-05-16 22:40:00			2024-05-16 22:40:00	-0.921382	38.2345
1	740	11	35420	129	255	2024-05-16 22:43:00			2024-05-16 22:43:00	-0.922784	38.2464
1	741	2	35422	129	255	2024-05-16 22:46:00			2024-05-16 22:46:00	-0.924186	38.2486
1	742	0	35422	129	255	2024-05-16 22:49:00			2024-05-16 22:49:00	-0.925588	38.2486
1	743	5	35427	129	255	2024-05-16 22:52:00			2024-05-16 22:52:00	-0.926991	38.254
1	744	0	35427	129	255	2024-05-16 22:55:00			2024-05-16 22:55:00	-0.928393	38.254
1	745	1	35428	129	255	2024-05-16 22:58:00			2024-05-16 22:58:00	-0.929795	38.255
1	746	0	35428	129	255	2024-05-16 23:01:00			2024-05-16 23:01:00	-0.931197	38.255
1	747	0	35428	129	255	2024-05-16 23:04:00			2024-05-16 23:04:00	-0.932599	38.255
1	748	0	35428	129	255	2024-05-16 23:07:00			2024-05-16 23:07:00	-0.934001	38.255
1	749	0	35428	129	255	2024-05-16 23:10:00			2024-05-16 23:10:00	-0.935404	38.255
1	750	0	35428	129	255	2024-05-16 23:13:00			2024-05-16 23:13:00	-0.936806	38.255
1	751	0	35428	129	255	2024-05-16 23:16:00			2024-05-16 23:16:00	-0.938208	38.255
1	752	7	35435	129	255	2024-05-16 23:19:00			2024-05-16 23:19:00	-0.93961	38.2626
1	753	0	35435	129	255	2024-05-16 23:22:00			2024-05-16 23:22:00	-0.941012	38.2626
1	754	0	35435	129	255	2024-05-16 23:25:00			2024-05-16 23:25:00	-0.942414	38.2626
1	755	0	35435	129	255	2024-05-16 23:28:00			2024-05-16 23:28:00	-0.943817	38.2626
1	756	0	35435	129	255	2024-05-16 23:31:00			2024-05-16 23:31:00	-0.945219	38.2626
1	757	0	35435	129	255	2024-05-16 23:34:00			2024-05-16 23:34:00	-0.946621	38.2626
1	758	0	35435	129	255	2024-05-16 23:37:00			2024-05-16 23:37:00	-0.948023	38.2626
1	759	6	35441	129	255	2024-05-16 23:40:00			2024-05-16 23:40:00	-0.949425	38.2691
1	760	2728	38169	129	255	2024-05-16 23:43:00			2024-05-16 23:43:00	-0.950828	41.2148
1	761	1952	40121	129	255	2024-05-16 23:46:00			2024-05-16 23:46:00	-0.95223	43.3225
1	762	122	40243	129	255	2024-05-16 23:49:00			2024-05-16 23:49:00	-0.953632	43.4543
1	763	0	40243	129	255	2024-05-16 23:52:00			2024-05-16 23:52:00	-0.955034	43.4543
1	764	0	40243	129	255	2024-05-16 23:55:00			2024-05-16 23:55:00	-0.956436	43.4543
1	765	4	40247	129	255	2024-05-16 23:58:00			2024-05-16 23:58:00	-0.957838	43.4586
1	766	0	40247	129	255	2024-05-17 00:01:00			2024-05-17 00:01:00	-0.959241	43.4586
1	767	0	40247	129	255	2024-05-17 00:04:00			2024-05-17 00:04:00	-0.960643	43.4586
1	768	0	40247	129	255	2024-05-17 00:07:00			2024-05-17 00:07:00	-0.962045	43.4586
1	769	0	40247	129	255	2024-05-17 00:10:00			2024-05-17 00:10:00	-0.963447	43.4586
1	770	0	40247	129	255	2024-05-17 00:13:00			2024-05-17 00:13:00	-0.964849	43.4586
1	771	1	40248	129	255	2024-05-17 00:16:00			2024-05-17 00:16:00	-0.966251	43.4597
1	772	4	40252	129	255	2024-05-17 00:19:00			2024-05-17 00:19:00	-0.967654	43.464
1	773	0	40252	129	255	2024-05-17 00:22:00			2024-05-17 00:22:00	-0.969056	43.464
1	774	0	40252	129	255	2024-05-17 00:25:00			2024-05-17 00:25:00	-0.970458	43.464
1	775	1	40253	129	255	2024-05-17 00:28:00			2024-05-17 00:28:00	-0.97186	43.4651
1	776	0	40253	129	255	2024-05-17 00:31:00			2024-05-17 00:31:00	-0.973262	43.4651
1	777	3	40256	129	255	2024-05-17 00:34:00			2024-05-17 00:34:00	-0.974664	43.4683
1	778	0	40256	129	255	2024-05-17 00:37:00			2024-05-17 00:37:00	-0.976067	43.4683
1	779	0	40256	129	255	2024-05-17 00:40:00			2024-05-17 00:40:00	-0.977469	43.4683
1	780	15	40271	129	255	2024-05-17 00:43:00			2024-05-17 00:43:00	-0.978871	43.4845
1	781	2	40273	129	255	2024-05-17 00:46:00			2024-05-17 00:46:00	-0.980273	43.4867
1	782	0	40273	129	255	2024-05-17 00:49:00			2024-05-17 00:49:00	-0.981675	43.4867
1	783	0	40273	129	255	2024-05-17 00:52:00			2024-05-17 00:52:00	-0.983078	43.4867
1	784	0	40273	129	255	2024-05-17 00:55:00			2024-05-17 00:55:00	-0.98448	43.4867
1	785	0	40273	129	255	2024-05-17 00:58:00			2024-05-17 00:58:00	-0.985882	43.4867
1	786	0	40273	129	255	2024-05-17 01:01:00			2024-05-17 01:01:00	-0.987284	43.4867
1	787	0	40273	129	255	2024-05-17 01:04:00			2024-05-17 01:04:00	-0.988686	43.4867
1	788	0	40273	129	255	2024-05-17 01:07:00			2024-05-17 01:07:00	-0.990088	43.4867
1	789	0	40273	129	255	2024-05-17 01:10:00			2024-05-17 01:10:00	-0.991491	43.4867
1	790	0	40273	129	255	2024-05-17 01:13:00			2024-05-17 01:13:00	-0.992893	43.4867
1	791	1	40274	129	255	2024-05-17 01:16:00			2024-05-17 01:16:00	-0.994295	43.4877
1	792	0	40274	129	255	2024-05-17 01:19:00			2024-05-17 01:19:00	-0.995697	43.4877
1	793	0	40274	129	255	2024-05-17 01:22:00			2024-05-17 01:22:00	-0.997099	43.4877
1	794	0	40274	129	255	2024-05-17 01:25:00			2024-05-17 01:25:00	-0.998501	43.4877
1	795	5	40279	129	255	2024-05-17 01:28:00			2024-05-17 01:28:00	-0.999904	43.4931
1	796	3	40282	129	255	2024-05-17 01:31:00			2024-05-17 01:31:00	-1.00131	43.4964
1	797	0	40282	129	255	2024-05-17 01:34:00			2024-05-17 01:34:00	-1.00271	43.4964
1	798	0	40282	129	255	2024-05-17 01:37:00			2024-05-17 01:37:00	-1.00411	43.4964
1	799	8	40290	129	255	2024-05-17 01:40:00			2024-05-17 01:40:00	-1.00551	43.505
1	800	0	40290	129	255	2024-05-17 01:43:00			2024-05-17 01:43:00	-1.00691	43.505
1	801	5	40295	129	255	2024-05-17 01:46:00			2024-05-17 01:46:00	-1.00832	43.5104
1	802	3	40298	129	255	2024-05-17 01:49:00			2024-05-17 01:49:00	-1.00972	43.5137
1	803	0	40298	129	255	2024-05-17 01:52:00			2024-05-17 01:52:00	-1.01112	43.5137
1	804	0	40298	129	255	2024-05-17 01:55:00			2024-05-17 01:55:00	-1.01252	43.5137
1	805	1	40299	129	255	2024-05-17 01:58:00			2024-05-17 01:58:00	-1.01393	43.5147
1	806	0	40299	129	255	2024-05-17 02:01:00			2024-05-17 02:01:00	-1.01533	43.5147
1	807	0	40299	129	255	2024-05-17 02:04:00			2024-05-17 02:04:00	-1.01673	43.5147
1	808	1	40300	129	255	2024-05-17 02:07:00			2024-05-17 02:07:00	-1.01813	43.5158
1	809	0	40300	129	255	2024-05-17 02:10:00			2024-05-17 02:10:00	-1.01953	43.5158
1	810	0	40300	129	255	2024-05-17 02:13:00			2024-05-17 02:13:00	-1.02094	43.5158
1	811	0	40300	129	255	2024-05-17 02:16:00			2024-05-17 02:16:00	-1.02234	43.5158
1	812	13	40313	129	255	2024-05-17 02:19:00			2024-05-17 02:19:00	-1.02374	43.5299
1	813	3	40316	129	255	2024-05-17 02:22:00			2024-05-17 02:22:00	-1.02514	43.5331
1	814	2	40318	129	255	2024-05-17 02:25:00			2024-05-17 02:25:00	-1.02654	43.5353
1	815	0	40318	129	255	2024-05-17 02:28:00			2024-05-17 02:28:00	-1.02795	43.5353
1	816	0	40318	129	255	2024-05-17 02:31:00			2024-05-17 02:31:00	-1.02935	43.5353
1	817	1	40319	129	255	2024-05-17 02:34:00			2024-05-17 02:34:00	-1.03075	43.5363
1	818	0	40319	129	255	2024-05-17 02:37:00			2024-05-17 02:37:00	-1.03215	43.5363
1	819	0	40319	129	255	2024-05-17 02:40:00			2024-05-17 02:40:00	-1.03356	43.5363
1	820	13	40332	129	255	2024-05-17 02:43:00			2024-05-17 02:43:00	-1.03496	43.5504
1	821	2	40334	129	255	2024-05-17 02:46:00			2024-05-17 02:46:00	-1.03636	43.5525
1	822	5	40339	129	255	2024-05-17 02:49:00			2024-05-17 02:49:00	-1.03776	43.5579
1	823	3	40342	129	255	2024-05-17 02:52:00			2024-05-17 02:52:00	-1.03916	43.5612
1	824	0	40342	129	255	2024-05-17 02:55:00			2024-05-17 02:55:00	-1.04057	43.5612
1	825	0	40342	129	255	2024-05-17 02:58:00			2024-05-17 02:58:00	-1.04197	43.5612
1	826	0	40342	129	255	2024-05-17 03:01:00			2024-05-17 03:01:00	-1.04337	43.5612
1	827	0	40342	129	255	2024-05-17 03:04:00			2024-05-17 03:04:00	-1.04477	43.5612
1	828	0	40342	129	255	2024-05-17 03:07:00			2024-05-17 03:07:00	-1.04618	43.5612
1	829	0	40342	129	255	2024-05-17 03:10:00			2024-05-17 03:10:00	-1.04758	43.5612
1	830	0	40342	129	255	2024-05-17 03:13:00			2024-05-17 03:13:00	-1.04898	43.5612
1	831	2	40344	129	255	2024-05-17 03:16:00			2024-05-17 03:16:00	-1.05038	43.5633
1	832	0	40344	129	255	2024-05-17 03:19:00			2024-05-17 03:19:00	-1.05178	43.5633
1	833	0	40344	129	255	2024-05-17 03:22:00			2024-05-17 03:22:00	-1.05319	43.5633
1	834	1	40345	129	255	2024-05-17 03:25:00			2024-05-17 03:25:00	-1.05459	43.5644
1	835	0	40345	129	255	2024-05-17 03:28:00			2024-05-17 03:28:00	-1.05599	43.5644
1	836	4	40349	129	255	2024-05-17 03:31:00			2024-05-17 03:31:00	-1.05739	43.5687
1	837	2	40351	129	255	2024-05-17 03:34:00			2024-05-17 03:34:00	-1.05879	43.5709
1	838	0	40351	129	255	2024-05-17 03:37:00			2024-05-17 03:37:00	-1.0602	43.5709
1	839	0	40351	129	255	2024-05-17 03:40:00			2024-05-17 03:40:00	-1.0616	43.5709
1	840	0	40351	129	255	2024-05-17 03:43:00			2024-05-17 03:43:00	-1.063	43.5709
1	841	2	40353	129	255	2024-05-17 03:46:00			2024-05-17 03:46:00	-1.0644	43.573
1	842	6	40359	129	255	2024-05-17 03:49:00			2024-05-17 03:49:00	-1.06581	43.5795
1	843	0	40359	129	255	2024-05-17 03:52:00			2024-05-17 03:52:00	-1.06721	43.5795
1	844	0	40359	129	255	2024-05-17 03:55:00			2024-05-17 03:55:00	-1.06861	43.5795
1	845	0	40359	129	255	2024-05-17 03:58:00			2024-05-17 03:58:00	-1.07001	43.5795
1	846	0	40359	129	255	2024-05-17 04:01:00			2024-05-17 04:01:00	-1.07141	43.5795
1	847	0	40359	129	255	2024-05-17 04:04:00			2024-05-17 04:04:00	-1.07282	43.5795
1	848	3	40362	129	255	2024-05-17 04:07:00			2024-05-17 04:07:00	-1.07422	43.5828
1	849	5	40367	129	255	2024-05-17 04:10:00			2024-05-17 04:10:00	-1.07562	43.5882
1	850	0	40367	129	255	2024-05-17 04:13:00			2024-05-17 04:13:00	-1.07702	43.5882
1	851	1	40368	129	255	2024-05-17 04:16:00			2024-05-17 04:16:00	-1.07843	43.5892
1	852	0	40368	129	255	2024-05-17 04:19:00			2024-05-17 04:19:00	-1.07983	43.5892
1	853	0	40368	129	255	2024-05-17 04:22:00			2024-05-17 04:22:00	-1.08123	43.5892
1	854	0	40368	129	255	2024-05-17 04:25:00			2024-05-17 04:25:00	-1.08263	43.5892
1	855	5	40373	129	255	2024-05-17 04:28:00			2024-05-17 04:28:00	-1.08403	43.5946
1	856	2	40375	129	255	2024-05-17 04:31:00			2024-05-17 04:31:00	-1.08544	43.5968
1	857	0	40375	129	255	2024-05-17 04:34:00			2024-05-17 04:34:00	-1.08684	43.5968
1	858	0	40375	129	255	2024-05-17 04:37:00			2024-05-17 04:37:00	-1.08824	43.5968
1	859	0	40375	129	255	2024-05-17 04:40:00			2024-05-17 04:40:00	-1.08964	43.5968
1	860	0	40375	129	255	2024-05-17 04:43:00			2024-05-17 04:43:00	-1.09104	43.5968
1	861	539	40914	129	255	2024-05-17 04:46:00			2024-05-17 04:46:00	-1.09245	44.1788
1	862	34	40948	129	255	2024-05-17 04:49:00			2024-05-17 04:49:00	-1.09385	44.2155
1	863	5	40953	129	255	2024-05-17 04:52:00			2024-05-17 04:52:00	-1.09525	44.2209
1	864	22	40975	129	255	2024-05-17 04:55:00			2024-05-17 04:55:00	-1.09665	44.2447
1	865	112	41087	129	255	2024-05-17 04:58:00			2024-05-17 04:58:00	-1.09806	44.3656
1	866	0	41087	129	255	2024-05-17 05:01:00			2024-05-17 05:01:00	-1.09946	44.3656
1	867	1	41088	129	255	2024-05-17 05:04:00			2024-05-17 05:04:00	-1.10086	44.3667
1	868	1	41089	129	255	2024-05-17 05:07:00			2024-05-17 05:07:00	-1.10226	44.3678
1	869	0	41089	129	255	2024-05-17 05:10:00			2024-05-17 05:10:00	-1.10366	44.3678
1	870	0	41089	129	255	2024-05-17 05:13:00			2024-05-17 05:13:00	-1.10507	44.3678
1	871	0	41089	129	255	2024-05-17 05:16:00			2024-05-17 05:16:00	-1.10647	44.3678
1	872	3	41092	129	255	2024-05-17 05:19:00			2024-05-17 05:19:00	-1.10787	44.371
1	873	0	41092	129	255	2024-05-17 05:22:00			2024-05-17 05:22:00	-1.10927	44.371
1	874	0	41092	129	255	2024-05-17 05:25:00			2024-05-17 05:25:00	-1.11068	44.371
1	875	0	41092	129	255	2024-05-17 05:28:00			2024-05-17 05:28:00	-1.11208	44.371
1	876	6	41098	129	255	2024-05-17 05:31:00			2024-05-17 05:31:00	-1.11348	44.3775
1	877	0	41098	129	255	2024-05-17 05:34:00			2024-05-17 05:34:00	-1.11488	44.3775
1	878	11	41109	129	255	2024-05-17 05:37:00			2024-05-17 05:37:00	-1.11628	44.3894
1	879	1	41110	129	255	2024-05-17 05:40:00			2024-05-17 05:40:00	-1.11769	44.3905
1	880	5	41115	129	255	2024-05-17 05:43:00			2024-05-17 05:43:00	-1.11909	44.3959
1	881	0	41115	129	255	2024-05-17 05:46:00			2024-05-17 05:46:00	-1.12049	44.3959
1	882	0	41115	129	255	2024-05-17 05:49:00			2024-05-17 05:49:00	-1.12189	44.3959
1	883	2	41117	129	255	2024-05-17 05:52:00			2024-05-17 05:52:00	-1.12329	44.398
1	884	0	41117	129	255	2024-05-17 05:55:00			2024-05-17 05:55:00	-1.1247	44.398
1	885	0	41117	129	255	2024-05-17 05:58:00			2024-05-17 05:58:00	-1.1261	44.398
1	886	0	41117	129	255	2024-05-17 06:01:00			2024-05-17 06:01:00	-1.1275	44.398
1	887	4	41121	129	255	2024-05-17 06:04:00			2024-05-17 06:04:00	-1.1289	44.4023
1	888	0	41121	129	255	2024-05-17 06:07:00			2024-05-17 06:07:00	-1.13031	44.4023
1	889	0	41121	129	255	2024-05-17 06:10:00			2024-05-17 06:10:00	-1.13171	44.4023
1	890	0	41121	129	255	2024-05-17 06:13:00			2024-05-17 06:13:00	-1.13311	44.4023
1	891	0	41121	129	255	2024-05-17 06:16:00			2024-05-17 06:16:00	-1.13451	44.4023
1	892	2	41123	129	255	2024-05-17 06:19:00			2024-05-17 06:19:00	-1.13591	44.4045
1	893	2	41125	129	255	2024-05-17 06:22:00			2024-05-17 06:22:00	-1.13732	44.4067
1	894	0	41125	129	255	2024-05-17 06:25:00			2024-05-17 06:25:00	-1.13872	44.4067
1	895	0	41125	129	255	2024-05-17 06:28:00			2024-05-17 06:28:00	-1.14012	44.4067
1	896	13	41138	129	255	2024-05-17 06:31:00			2024-05-17 06:31:00	-1.14152	44.4207
1	897	4	41142	129	255	2024-05-17 06:34:00			2024-05-17 06:34:00	-1.14293	44.425
1	898	1	41143	129	255	2024-05-17 06:37:00			2024-05-17 06:37:00	-1.14433	44.4261
1	899	0	41143	129	255	2024-05-17 06:40:00			2024-05-17 06:40:00	-1.14573	44.4261
1	900	6	41149	129	255	2024-05-17 06:43:00			2024-05-17 06:43:00	-1.14713	44.4326
1	901	0	41149	129	255	2024-05-17 06:46:00			2024-05-17 06:46:00	-1.14853	44.4326
1	902	0	41149	129	255	2024-05-17 06:49:00			2024-05-17 06:49:00	-1.14994	44.4326
2	1	0	41149	129	255	2024-05-17 07:13:00			2024-05-17 07:13:00	-1.16115	44.4326
2	2	65	41214	129	255	2024-05-17 07:16:00			2024-05-17 07:16:00	-1.16256	44.5028
2	3	0	41214	129	255	2024-05-17 07:19:00			2024-05-17 07:19:00	-1.16396	44.5028
2	4	3	41217	129	255	2024-05-17 07:22:00			2024-05-17 07:22:00	-1.16536	44.506
2	5	0	41217	129	255	2024-05-17 07:25:00			2024-05-17 07:25:00	-1.16676	44.506
2	6	0	41217	129	255	2024-05-17 07:28:00			2024-05-17 07:28:00	-1.16816	44.506
2	7	6	41223	129	255	2024-05-17 07:31:00			2024-05-17 07:31:00	-1.16957	44.5125
2	8	2	41225	129	255	2024-05-17 07:34:00			2024-05-17 07:34:00	-1.17097	44.5146
2	9	0	41225	129	255	2024-05-17 07:37:00			2024-05-17 07:37:00	-1.17237	44.5146
2	10	0	41225	129	255	2024-05-17 07:40:00			2024-05-17 07:40:00	-1.17377	44.5146
2	11	0	41225	129	255	2024-05-17 07:43:00			2024-05-17 07:43:00	-1.17518	44.5146
2	12	5	41230	129	255	2024-05-17 07:46:00			2024-05-17 07:46:00	-1.17658	44.52
2	13	0	41230	129	255	2024-05-17 07:49:00			2024-05-17 07:49:00	-1.17798	44.52
2	14	5	41235	129	255	2024-05-17 07:52:00			2024-05-17 07:52:00	-1.17938	44.5254
2	15	0	41235	129	255	2024-05-17 07:55:00			2024-05-17 07:55:00	-1.18078	44.5254
2	16	1	41236	129	255	2024-05-17 07:58:00			2024-05-17 07:58:00	-1.18219	44.5265
2	17	0	41236	129	255	2024-05-17 08:01:00			2024-05-17 08:01:00	-1.18359	44.5265
2	18	0	41236	129	255	2024-05-17 08:04:00			2024-05-17 08:04:00	-1.18499	44.5265
2	19	0	41236	129	255	2024-05-17 08:07:00			2024-05-17 08:07:00	-1.18639	44.5265
2	20	0	41236	129	255	2024-05-17 08:10:00			2024-05-17 08:10:00	-1.18779	44.5265
2	21	3	41239	129	255	2024-05-17 08:13:00			2024-05-17 08:13:00	-1.1892	44.5297
2	22	8	41247	129	255	2024-05-17 08:16:00			2024-05-17 08:16:00	-1.1906	44.5384
2	23	3	41250	129	255	2024-05-17 08:19:00			2024-05-17 08:19:00	-1.192	44.5416
2	24	3	41253	129	255	2024-05-17 08:22:00			2024-05-17 08:22:00	-1.1934	44.5449
2	25	0	41253	129	255	2024-05-17 08:25:00			2024-05-17 08:25:00	-1.19481	44.5449
2	26	33	41286	129	255	2024-05-17 08:28:00			2024-05-17 08:28:00	-1.19621	44.5805
2	27	0	41286	129	255	2024-05-17 08:31:00			2024-05-17 08:31:00	-1.19761	44.5805
2	28	17	41303	129	255	2024-05-17 08:34:00			2024-05-17 08:34:00	-1.19901	44.5989
2	29	0	41303	129	255	2024-05-17 08:37:00			2024-05-17 08:37:00	-1.20041	44.5989
2	30	3	41306	129	255	2024-05-17 08:40:00			2024-05-17 08:40:00	-1.20182	44.6021
2	31	39	41345	129	255	2024-05-17 08:43:00			2024-05-17 08:43:00	-1.20322	44.6442
2	32	7	41352	129	255	2024-05-17 08:46:00			2024-05-17 08:46:00	-1.20462	44.6518
2	33	0	41352	129	255	2024-05-17 08:49:00			2024-05-17 08:49:00	-1.20602	44.6518
2	34	0	41352	129	255	2024-05-17 08:52:00			2024-05-17 08:52:00	-1.20743	44.6518
2	35	0	41352	129	255	2024-05-17 08:55:00			2024-05-17 08:55:00	-1.20883	44.6518
2	36	11	41363	129	255	2024-05-17 08:58:00			2024-05-17 08:58:00	-1.21023	44.6636
2	37	1	41364	129	255	2024-05-17 09:01:00			2024-05-17 09:01:00	-1.21163	44.6647
2	38	0	41364	129	255	2024-05-17 09:04:00			2024-05-17 09:04:00	-1.21303	44.6647
2	39	0	41364	129	255	2024-05-17 09:07:00			2024-05-17 09:07:00	-1.21444	44.6647
2	40	52	41416	129	255	2024-05-17 09:10:00			2024-05-17 09:10:00	-1.21584	44.7209
2	41	2	41418	129	255	2024-05-17 09:13:00			2024-05-17 09:13:00	-1.21724	44.723
2	42	0	41418	129	255	2024-05-17 09:16:00			2024-05-17 09:16:00	-1.21864	44.723
2	43	24	41442	129	255	2024-05-17 09:19:00			2024-05-17 09:19:00	-1.22005	44.7489
2	44	0	41442	129	255	2024-05-17 09:22:00			2024-05-17 09:22:00	-1.22145	44.7489
2	45	0	41442	129	255	2024-05-17 09:25:00			2024-05-17 09:25:00	-1.22285	44.7489
2	46	7	41449	129	255	2024-05-17 09:28:00			2024-05-17 09:28:00	-1.22425	44.7565
2	47	0	41449	129	255	2024-05-17 09:31:00			2024-05-17 09:31:00	-1.22565	44.7565
2	48	49	41498	129	255	2024-05-17 09:34:00			2024-05-17 09:34:00	-1.22706	44.8094
2	49	0	41498	129	255	2024-05-17 09:37:00			2024-05-17 09:37:00	-1.22846	44.8094
2	50	0	41498	129	255	2024-05-17 09:40:00			2024-05-17 09:40:00	-1.22986	44.8094
2	51	0	41498	129	255	2024-05-17 09:43:00			2024-05-17 09:43:00	-1.23126	44.8094
2	52	0	41498	129	255	2024-05-17 09:46:00			2024-05-17 09:46:00	-1.23266	44.8094
2	53	15	41513	129	255	2024-05-17 09:49:00			2024-05-17 09:49:00	-1.23407	44.8256
2	54	0	41513	129	255	2024-05-17 09:52:00			2024-05-17 09:52:00	-1.23547	44.8256
2	55	0	41513	129	255	2024-05-17 09:55:00			2024-05-17 09:55:00	-1.23687	44.8256
2	56	0	41513	129	255	2024-05-17 09:58:00			2024-05-17 09:58:00	-1.23827	44.8256
2	57	3	41516	129	255	2024-05-17 10:01:00			2024-05-17 10:01:00	-1.23968	44.8289
2	58	1	41517	129	255	2024-05-17 10:04:00			2024-05-17 10:04:00	-1.24108	44.8299
2	59	0	41517	129	255	2024-05-17 10:07:00			2024-05-17 10:07:00	-1.24248	44.8299
2	60	0	41517	129	255	2024-05-17 10:10:00			2024-05-17 10:10:00	-1.24388	44.8299
2	61	22	41539	129	255	2024-05-17 10:13:00			2024-05-17 10:13:00	-1.24528	44.8537
2	62	0	41539	129	255	2024-05-17 10:16:00			2024-05-17 10:16:00	-1.24669	44.8537
2	63	2	41541	129	255	2024-05-17 10:19:00			2024-05-17 10:19:00	-1.24809	44.8558
2	64	0	41541	129	255	2024-05-17 10:22:00			2024-05-17 10:22:00	-1.24949	44.8558
2	65	2	41543	129	255	2024-05-17 10:25:00			2024-05-17 10:25:00	-1.25089	44.858
2	66	0	41543	129	255	2024-05-17 10:28:00			2024-05-17 10:28:00	-1.2523	44.858
2	67	0	41543	129	255	2024-05-17 10:31:00			2024-05-17 10:31:00	-1.2537	44.858
2	68	0	41543	129	255	2024-05-17 10:34:00			2024-05-17 10:34:00	-1.2551	44.858
2	69	0	41543	129	255	2024-05-17 10:37:00			2024-05-17 10:37:00	-1.2565	44.858
2	70	0	41543	129	255	2024-05-17 10:40:00			2024-05-17 10:40:00	-1.2579	44.858
2	71	10	41553	129	255	2024-05-17 10:43:00			2024-05-17 10:43:00	-1.25931	44.8688
2	72	0	41553	129	255	2024-05-17 10:46:00			2024-05-17 10:46:00	-1.26071	44.8688
2	73	0	41553	129	255	2024-05-17 10:49:00			2024-05-17 10:49:00	-1.26211	44.8688
2	74	0	41553	129	255	2024-05-17 10:52:00			2024-05-17 10:52:00	-1.26351	44.8688
2	75	9909	51462	129	255	2024-05-17 10:55:00			2024-05-17 10:55:00	-1.26491	55.5685
2	76	0	51462	129	255	2024-05-17 10:58:00			2024-05-17 10:58:00	-1.26632	55.5685
2	77	43	51505	129	255	2024-05-17 11:01:00			2024-05-17 11:01:00	-1.26772	55.6149
2	78	0	51505	129	255	2024-05-17 11:04:00			2024-05-17 11:04:00	-1.26912	55.6149
2	79	26	51531	129	255	2024-05-17 11:07:00			2024-05-17 11:07:00	-1.27052	55.643
2	80	7	51538	129	255	2024-05-17 11:10:00			2024-05-17 11:10:00	-1.27193	55.6506
2	81	6	51544	129	255	2024-05-17 11:13:00			2024-05-17 11:13:00	-1.27333	55.6571
2	82	10	51554	129	255	2024-05-17 11:16:00			2024-05-17 11:16:00	-1.27473	55.6679
2	83	0	51554	129	255	2024-05-17 11:19:00			2024-05-17 11:19:00	-1.27613	55.6679
2	84	0	51554	129	255	2024-05-17 11:22:00			2024-05-17 11:22:00	-1.27753	55.6679
2	85	19	51573	129	255	2024-05-17 11:25:00			2024-05-17 11:25:00	-1.27894	55.6884
2	86	0	51573	129	255	2024-05-17 11:28:00			2024-05-17 11:28:00	-1.28034	55.6884
2	87	2	51575	129	255	2024-05-17 11:31:00			2024-05-17 11:31:00	-1.28174	55.6905
2	88	13	51588	129	255	2024-05-17 11:34:00			2024-05-17 11:34:00	-1.28314	55.7046
2	89	0	51588	129	255	2024-05-17 11:37:00			2024-05-17 11:37:00	-1.28455	55.7046
2	90	0	51588	129	255	2024-05-17 11:40:00			2024-05-17 11:40:00	-1.28595	55.7046
2	91	0	51588	129	255	2024-05-17 11:43:00			2024-05-17 11:43:00	-1.28735	55.7046
2	92	1	51589	129	255	2024-05-17 11:46:00			2024-05-17 11:46:00	-1.28875	55.7056
2	93	0	51589	129	255	2024-05-17 11:49:00			2024-05-17 11:49:00	-1.29015	55.7056
2	94	0	51589	129	255	2024-05-17 11:52:00			2024-05-17 11:52:00	-1.29156	55.7056
2	95	44	51633	129	255	2024-05-17 11:55:00			2024-05-17 11:55:00	-1.29296	55.7532
2	96	0	51633	129	255	2024-05-17 11:58:00			2024-05-17 11:58:00	-1.29436	55.7532
2	97	17	51650	129	255	2024-05-17 12:01:00			2024-05-17 12:01:00	-1.29576	55.7715
2	98	4	51654	129	255	2024-05-17 12:04:00			2024-05-17 12:04:00	-1.29716	55.7758
2	99	0	51654	129	255	2024-05-17 12:07:00			2024-05-17 12:07:00	-1.29857	55.7758
2	100	614	52268	129	255	2024-05-17 12:10:00			2024-05-17 12:10:00	-1.29997	56.4388
2	101	23	52291	129	255	2024-05-17 12:13:00			2024-05-17 12:13:00	-1.30137	56.4637
2	102	0	52291	129	255	2024-05-17 12:16:00			2024-05-17 12:16:00	-1.30277	56.4637
2	103	0	52291	129	255	2024-05-17 12:19:00			2024-05-17 12:19:00	-1.30418	56.4637
2	104	0	52291	129	255	2024-05-17 12:22:00			2024-05-17 12:22:00	-1.30558	56.4637
2	105	3	52294	129	255	2024-05-17 12:25:00			2024-05-17 12:25:00	-1.30698	56.4669
2	106	2	52296	129	255	2024-05-17 12:28:00			2024-05-17 12:28:00	-1.30838	56.4691
2	107	0	52296	129	255	2024-05-17 12:31:00			2024-05-17 12:31:00	-1.30978	56.4691
2	108	0	52296	129	255	2024-05-17 12:34:00			2024-05-17 12:34:00	-1.31119	56.4691
2	109	24	52320	129	255	2024-05-17 12:37:00			2024-05-17 12:37:00	-1.31259	56.495
2	110	0	52320	129	255	2024-05-17 12:40:00			2024-05-17 12:40:00	-1.31399	56.495
2	111	13	52333	129	255	2024-05-17 12:43:00			2024-05-17 12:43:00	-1.31539	56.509
2	112	0	52333	129	255	2024-05-17 12:46:00			2024-05-17 12:46:00	-1.3168	56.509
2	113	0	52333	129	255	2024-05-17 12:49:00			2024-05-17 12:49:00	-1.3182	56.509
2	114	12	52345	129	255	2024-05-17 12:52:00			2024-05-17 12:52:00	-1.3196	56.522
2	115	0	52345	129	255	2024-05-17 12:55:00			2024-05-17 12:55:00	-1.321	56.522
2	116	3	52348	129	255	2024-05-17 12:58:00			2024-05-17 12:58:00	-1.3224	56.5252
2	117	0	52348	129	255	2024-05-17 13:01:00			2024-05-17 13:01:00	-1.32381	56.5252
2	118	6	52354	129	255	2024-05-17 13:04:00			2024-05-17 13:04:00	-1.32521	56.5317
2	119	0	52354	129	255	2024-05-17 13:07:00			2024-05-17 13:07:00	-1.32661	56.5317
2	120	0	52354	129	255	2024-05-17 13:10:00			2024-05-17 13:10:00	-1.32801	56.5317
2	121	0	52354	129	255	2024-05-17 13:13:00			2024-05-17 13:13:00	-1.32941	56.5317
2	122	0	52354	129	255	2024-05-17 13:16:00			2024-05-17 13:16:00	-1.33082	56.5317
2	123	26	52380	129	255	2024-05-17 13:19:00			2024-05-17 13:19:00	-1.33222	56.5598
2	124	0	52380	129	255	2024-05-17 13:22:00			2024-05-17 13:22:00	-1.33362	56.5598
2	125	0	52380	129	255	2024-05-17 13:25:00			2024-05-17 13:25:00	-1.33502	56.5598
2	126	0	52380	129	255	2024-05-17 13:28:00			2024-05-17 13:28:00	-1.33643	56.5598
2	127	0	52380	129	255	2024-05-17 13:31:00			2024-05-17 13:31:00	-1.33783	56.5598
2	128	19	52399	129	255	2024-05-17 13:34:00			2024-05-17 13:34:00	-1.33923	56.5803
2	129	0	52399	129	255	2024-05-17 13:37:00			2024-05-17 13:37:00	-1.34063	56.5803
2	130	1	52400	129	255	2024-05-17 13:40:00			2024-05-17 13:40:00	-1.34203	56.5814
2	131	0	52400	129	255	2024-05-17 13:43:00			2024-05-17 13:43:00	-1.34344	56.5814
2	132	0	52400	129	255	2024-05-17 13:46:00			2024-05-17 13:46:00	-1.34484	56.5814
2	133	0	52400	129	255	2024-05-17 13:49:00			2024-05-17 13:49:00	-1.34624	56.5814
2	134	0	52400	129	255	2024-05-17 13:52:00			2024-05-17 13:52:00	-1.34764	56.5814
2	135	3	52403	129	255	2024-05-17 13:55:00			2024-05-17 13:55:00	-1.34905	56.5846
2	136	0	52403	129	255	2024-05-17 13:58:00			2024-05-17 13:58:00	-1.35045	56.5846
2	137	24	52427	129	255	2024-05-17 14:01:00			2024-05-17 14:01:00	-1.35185	56.6105
2	138	0	52427	129	255	2024-05-17 14:04:00			2024-05-17 14:04:00	-1.35325	56.6105
2	139	1	52428	129	255	2024-05-17 14:07:00			2024-05-17 14:07:00	-1.35465	56.6116
2	140	0	52428	129	255	2024-05-17 14:10:00			2024-05-17 14:10:00	-1.35606	56.6116
2	141	2	52430	129	255	2024-05-17 14:13:00			2024-05-17 14:13:00	-1.35746	56.6138
2	142	0	52430	129	255	2024-05-17 14:16:00			2024-05-17 14:16:00	-1.35886	56.6138
2	143	2	52432	129	255	2024-05-17 14:19:00			2024-05-17 14:19:00	-1.36026	56.6159
2	144	10	52442	129	255	2024-05-17 14:22:00			2024-05-17 14:22:00	-1.36166	56.6267
2	145	0	52442	129	255	2024-05-17 14:25:00			2024-05-17 14:25:00	-1.36307	56.6267
2	146	0	52442	129	255	2024-05-17 14:28:00			2024-05-17 14:28:00	-1.36447	56.6267
2	147	8	52450	129	255	2024-05-17 14:31:00			2024-05-17 14:31:00	-1.36587	56.6354
2	148	2	52452	129	255	2024-05-17 14:34:00			2024-05-17 14:34:00	-1.36727	56.6375
2	149	0	52452	129	255	2024-05-17 14:37:00			2024-05-17 14:37:00	-1.36868	56.6375
2	150	1	52453	129	255	2024-05-17 14:40:00			2024-05-17 14:40:00	-1.37008	56.6386
2	151	38	52491	129	255	2024-05-17 14:43:00			2024-05-17 14:43:00	-1.37148	56.6796
2	152	0	52491	129	255	2024-05-17 14:46:00			2024-05-17 14:46:00	-1.37288	56.6796
2	153	22	52513	129	255	2024-05-17 14:49:00			2024-05-17 14:49:00	-1.37428	56.7034
2	154	5391	57904	129	255	2024-05-17 14:52:00			2024-05-17 14:52:00	-1.37569	62.5246
2	155	0	57904	129	255	2024-05-17 14:55:00			2024-05-17 14:55:00	-1.37709	62.5246
2	156	2	57906	129	255	2024-05-17 14:58:00			2024-05-17 14:58:00	-1.37849	62.5267
2	157	15	57921	129	255	2024-05-17 15:01:00			2024-05-17 15:01:00	-1.37989	62.5429
2	158	0	57921	129	255	2024-05-17 15:04:00			2024-05-17 15:04:00	-1.3813	62.5429
2	159	1	57922	129	255	2024-05-17 15:07:00			2024-05-17 15:07:00	-1.3827	62.544
2	160	1	57923	129	255	2024-05-17 15:10:00			2024-05-17 15:10:00	-1.3841	62.5451
2	161	0	57923	129	255	2024-05-17 15:13:00			2024-05-17 15:13:00	-1.3855	62.5451
2	162	0	57923	129	255	2024-05-17 15:16:00			2024-05-17 15:16:00	-1.3869	62.5451
2	163	2	57925	129	255	2024-05-17 15:19:00			2024-05-17 15:19:00	-1.38831	62.5472
2	164	17	57942	129	255	2024-05-17 15:22:00			2024-05-17 15:22:00	-1.38971	62.5656
2	165	0	57942	129	255	2024-05-17 15:25:00			2024-05-17 15:25:00	-1.39111	62.5656
2	166	0	57942	129	255	2024-05-17 15:28:00			2024-05-17 15:28:00	-1.39251	62.5656
2	167	0	57942	129	255	2024-05-17 15:31:00			2024-05-17 15:31:00	-1.39391	62.5656
2	168	18	57960	129	255	2024-05-17 15:34:00			2024-05-17 15:34:00	-1.39532	62.585
2	169	0	57960	129	255	2024-05-17 15:37:00			2024-05-17 15:37:00	-1.39672	62.585
2	170	4	57964	129	255	2024-05-17 15:40:00			2024-05-17 15:40:00	-1.39812	62.5894
2	171	2	57966	129	255	2024-05-17 15:43:00			2024-05-17 15:43:00	-1.39952	62.5915
2	172	0	57966	129	255	2024-05-17 15:46:00			2024-05-17 15:46:00	-1.40093	62.5915
2	173	6	57972	129	255	2024-05-17 15:49:00			2024-05-17 15:49:00	-1.40233	62.598
2	174	0	57972	129	255	2024-05-17 15:52:00			2024-05-17 15:52:00	-1.40373	62.598
2	175	18	57990	129	255	2024-05-17 15:55:00			2024-05-17 15:55:00	-1.40513	62.6174
2	176	2846	60836	129	255	2024-05-17 15:58:00			2024-05-17 15:58:00	-1.40653	65.6905
2	177	2	60838	129	255	2024-05-17 16:01:00			2024-05-17 16:01:00	-1.40794	65.6927
2	178	0	60838	129	255	2024-05-17 16:04:00			2024-05-17 16:04:00	-1.40934	65.6927
2	179	0	60838	129	255	2024-05-17 16:07:00			2024-05-17 16:07:00	-1.41074	65.6927
2	180	1	60839	129	255	2024-05-17 16:10:00			2024-05-17 16:10:00	-1.41214	65.6938
2	181	0	60839	129	255	2024-05-17 16:13:00			2024-05-17 16:13:00	-1.41355	65.6938
2	182	0	60839	129	255	2024-05-17 16:16:00			2024-05-17 16:16:00	-1.41495	65.6938
2	183	2	60841	129	255	2024-05-17 16:19:00			2024-05-17 16:19:00	-1.41635	65.6959
2	184	0	60841	129	255	2024-05-17 16:22:00			2024-05-17 16:22:00	-1.41775	65.6959
2	185	17	60858	129	255	2024-05-17 16:25:00			2024-05-17 16:25:00	-1.41915	65.7143
2	186	0	60858	129	255	2024-05-17 16:28:00			2024-05-17 16:28:00	-1.42056	65.7143
2	187	18	60876	129	255	2024-05-17 16:31:00			2024-05-17 16:31:00	-1.42196	65.7337
2	188	0	60876	129	255	2024-05-17 16:34:00			2024-05-17 16:34:00	-1.42336	65.7337
2	189	0	60876	129	255	2024-05-17 16:37:00			2024-05-17 16:37:00	-1.42476	65.7337
2	190	0	60876	129	255	2024-05-17 16:40:00			2024-05-17 16:40:00	-1.42616	65.7337
2	191	0	60876	129	255	2024-05-17 16:43:00			2024-05-17 16:43:00	-1.42757	65.7337
2	192	19	60895	129	255	2024-05-17 16:46:00			2024-05-17 16:46:00	-1.42897	65.7542
2	193	0	60895	129	255	2024-05-17 16:49:00			2024-05-17 16:49:00	-1.43037	65.7542
2	194	7	60902	129	255	2024-05-17 16:52:00			2024-05-17 16:52:00	-1.43177	65.7618
2	195	0	60902	129	255	2024-05-17 16:55:00			2024-05-17 16:55:00	-1.43318	65.7618
2	196	0	60902	129	255	2024-05-17 16:58:00			2024-05-17 16:58:00	-1.43458	65.7618
2	197	3	60905	129	255	2024-05-17 17:01:00			2024-05-17 17:01:00	-1.43598	65.765
2	198	0	60905	129	255	2024-05-17 17:04:00			2024-05-17 17:04:00	-1.43738	65.765
2	199	0	60905	129	255	2024-05-17 17:07:00			2024-05-17 17:07:00	-1.43878	65.765
2	200	4	60909	129	255	2024-05-17 17:10:00			2024-05-17 17:10:00	-1.44019	65.7694
2	201	2	60911	129	255	2024-05-17 17:13:00			2024-05-17 17:13:00	-1.44159	65.7715
2	202	2	60913	129	255	2024-05-17 17:16:00			2024-05-17 17:16:00	-1.44299	65.7737
2	203	2	60915	129	255	2024-05-17 17:19:00			2024-05-17 17:19:00	-1.44439	65.7758
2	204	0	60915	129	255	2024-05-17 17:22:00			2024-05-17 17:22:00	-1.4458	65.7758
2	205	2	60917	129	255	2024-05-17 17:25:00			2024-05-17 17:25:00	-1.4472	65.778
2	206	41	60958	129	255	2024-05-17 17:28:00			2024-05-17 17:28:00	-1.4486	65.8223
2	207	0	60958	129	255	2024-05-17 17:31:00			2024-05-17 17:31:00	-1.45	65.8223
2	208	63	61021	129	255	2024-05-17 17:34:00			2024-05-17 17:34:00	-1.4514	65.8903
2	209	0	61021	129	255	2024-05-17 17:37:00			2024-05-17 17:37:00	-1.45281	65.8903
2	210	35	61056	129	255	2024-05-17 17:40:00			2024-05-17 17:40:00	-1.45421	65.9281
2	211	0	61056	129	255	2024-05-17 17:43:00			2024-05-17 17:43:00	-1.45561	65.9281
2	212	0	61056	129	255	2024-05-17 17:46:00			2024-05-17 17:46:00	-1.45701	65.9281
2	213	28	61084	129	255	2024-05-17 17:49:00			2024-05-17 17:49:00	-1.45841	65.9583
2	214	0	61084	129	255	2024-05-17 17:52:00			2024-05-17 17:52:00	-1.45982	65.9583
2	215	0	61084	129	255	2024-05-17 17:55:00			2024-05-17 17:55:00	-1.46122	65.9583
2	216	0	61084	129	255	2024-05-17 17:58:00			2024-05-17 17:58:00	-1.46262	65.9583
2	217	0	61084	129	255	2024-05-17 18:01:00			2024-05-17 18:01:00	-1.46402	65.9583
2	218	0	61084	129	255	2024-05-17 18:04:00			2024-05-17 18:04:00	-1.46543	65.9583
2	219	0	61084	129	255	2024-05-17 18:07:00			2024-05-17 18:07:00	-1.46683	65.9583
2	220	2	61086	129	255	2024-05-17 18:10:00			2024-05-17 18:10:00	-1.46823	65.9605
2	221	1	61087	129	255	2024-05-17 18:13:00			2024-05-17 18:13:00	-1.46963	65.9616
2	222	2	61089	129	255	2024-05-17 18:16:00			2024-05-17 18:16:00	-1.47103	65.9637
2	223	21	61110	129	255	2024-05-17 18:19:00			2024-05-17 18:19:00	-1.47244	65.9864
2	224	0	61110	129	255	2024-05-17 18:22:00			2024-05-17 18:22:00	-1.47384	65.9864
2	225	3	61113	129	255	2024-05-17 18:25:00			2024-05-17 18:25:00	-1.47524	65.9896
2	226	2	61115	129	255	2024-05-17 18:28:00			2024-05-17 18:28:00	-1.47664	65.9918
2	227	0	61115	129	255	2024-05-17 18:31:00			2024-05-17 18:31:00	-1.47805	65.9918
2	228	1	61116	129	255	2024-05-17 18:34:00			2024-05-17 18:34:00	-1.47945	65.9929
2	229	3	61119	129	255	2024-05-17 18:37:00			2024-05-17 18:37:00	-1.48085	65.9961
2	230	17	61136	129	255	2024-05-17 18:40:00			2024-05-17 18:40:00	-1.48225	66.0145
2	231	0	61136	129	255	2024-05-17 18:43:00			2024-05-17 18:43:00	-1.48365	66.0145
2	232	2	61138	129	255	2024-05-17 18:46:00			2024-05-17 18:46:00	-1.48506	66.0166
2	233	0	61138	129	255	2024-05-17 18:49:00			2024-05-17 18:49:00	-1.48646	66.0166
2	234	0	61138	129	255	2024-05-17 18:52:00			2024-05-17 18:52:00	-1.48786	66.0166
2	235	0	61138	129	255	2024-05-17 18:55:00			2024-05-17 18:55:00	-1.48926	66.0166
2	236	3	61141	129	255	2024-05-17 18:58:00			2024-05-17 18:58:00	-1.49066	66.0199
2	237	0	61141	129	255	2024-05-17 19:01:00			2024-05-17 19:01:00	-1.49207	66.0199
2	238	22	61163	129	255	2024-05-17 19:04:00			2024-05-17 19:04:00	-1.49347	66.0436
2	239	0	61163	129	255	2024-05-17 19:07:00			2024-05-17 19:07:00	-1.49487	66.0436
2	240	2	61165	129	255	2024-05-17 19:10:00			2024-05-17 19:10:00	-1.49627	66.0458
2	241	0	61165	129	255	2024-05-17 19:13:00			2024-05-17 19:13:00	-1.49768	66.0458
2	242	7	61172	129	255	2024-05-17 19:16:00			2024-05-17 19:16:00	-1.49908	66.0533
2	243	0	61172	129	255	2024-05-17 19:19:00			2024-05-17 19:19:00	-1.50048	66.0533
2	244	0	61172	129	255	2024-05-17 19:22:00			2024-05-17 19:22:00	-1.50188	66.0533
2	245	4	61176	129	255	2024-05-17 19:25:00			2024-05-17 19:25:00	-1.50328	66.0577
2	246	25	61201	129	255	2024-05-17 19:28:00			2024-05-17 19:28:00	-1.50469	66.0847
2	247	4	61205	129	255	2024-05-17 19:31:00			2024-05-17 19:31:00	-1.50609	66.089
2	248	1	61206	129	255	2024-05-17 19:34:00			2024-05-17 19:34:00	-1.50749	66.0901
2	249	0	61206	129	255	2024-05-17 19:37:00			2024-05-17 19:37:00	-1.50889	66.0901
2	250	8	61214	129	255	2024-05-17 19:40:00			2024-05-17 19:40:00	-1.5103	66.0987
2	251	0	61214	129	255	2024-05-17 19:43:00			2024-05-17 19:43:00	-1.5117	66.0987
2	252	38	61252	129	255	2024-05-17 19:46:00			2024-05-17 19:46:00	-1.5131	66.1397
2	253	2	61254	129	255	2024-05-17 19:49:00			2024-05-17 19:49:00	-1.5145	66.1419
2	254	0	61254	129	255	2024-05-17 19:52:00			2024-05-17 19:52:00	-1.5159	66.1419
2	255	0	61254	129	255	2024-05-17 19:55:00			2024-05-17 19:55:00	-1.51731	66.1419
2	256	14	61268	129	255	2024-05-17 19:58:00			2024-05-17 19:58:00	-1.51871	66.157
2	257	3	61271	129	255	2024-05-17 20:01:00			2024-05-17 20:01:00	-1.52011	66.1602
2	258	0	61271	129	255	2024-05-17 20:04:00			2024-05-17 20:04:00	-1.52151	66.1602
2	259	4	61275	129	255	2024-05-17 20:07:00			2024-05-17 20:07:00	-1.52291	66.1646
2	260	0	61275	129	255	2024-05-17 20:10:00			2024-05-17 20:10:00	-1.52432	66.1646
2	261	2	61277	129	255	2024-05-17 20:13:00			2024-05-17 20:13:00	-1.52572	66.1667
2	262	0	61277	129	255	2024-05-17 20:16:00			2024-05-17 20:16:00	-1.52712	66.1667
2	263	0	61277	129	255	2024-05-17 20:19:00			2024-05-17 20:19:00	-1.52852	66.1667
2	264	0	61277	129	255	2024-05-17 20:23:00			2024-05-17 20:23:00	-1.53039	66.1667
2	265	0	61277	129	255	2024-05-17 20:26:00			2024-05-17 20:26:00	-1.5318	66.1667
2	266	0	61277	129	255	2024-05-17 20:29:00			2024-05-17 20:29:00	-1.5332	66.1667
2	267	2	61279	129	255	2024-05-17 20:32:00			2024-05-17 20:32:00	-1.5346	66.1689
2	268	18	61297	129	255	2024-05-17 20:35:00			2024-05-17 20:35:00	-1.536	66.1883
2	269	0	61297	129	255	2024-05-17 20:38:00			2024-05-17 20:38:00	-1.5374	66.1883
2	270	2	61299	129	255	2024-05-17 20:41:00			2024-05-17 20:41:00	-1.53881	66.1905
2	271	10	61309	129	255	2024-05-17 20:44:00			2024-05-17 20:44:00	-1.54021	66.2013
2	272	0	61309	129	255	2024-05-17 20:47:00			2024-05-17 20:47:00	-1.54161	66.2013
2	273	4	61313	129	255	2024-05-17 20:50:00			2024-05-17 20:50:00	-1.54301	66.2056
2	274	0	61313	129	255	2024-05-17 20:53:00			2024-05-17 20:53:00	-1.54441	66.2056
2	275	1	61314	129	255	2024-05-17 20:56:00			2024-05-17 20:56:00	-1.54582	66.2067
2	276	15	61329	129	255	2024-05-17 20:59:00			2024-05-17 20:59:00	-1.54722	66.2229
2	277	0	61329	129	255	2024-05-17 21:02:00			2024-05-17 21:02:00	-1.54862	66.2229
2	278	0	61329	129	255	2024-05-17 21:05:00			2024-05-17 21:05:00	-1.55002	66.2229
2	279	2	61331	129	255	2024-05-17 21:08:00			2024-05-17 21:08:00	-1.55143	66.225
2	280	0	61331	129	255	2024-05-17 21:11:00			2024-05-17 21:11:00	-1.55283	66.225
2	281	6	61337	129	255	2024-05-17 21:14:00			2024-05-17 21:14:00	-1.55423	66.2315
2	282	2	61339	129	255	2024-05-17 21:17:00			2024-05-17 21:17:00	-1.55563	66.2337
2	283	0	61339	129	255	2024-05-17 21:20:00			2024-05-17 21:20:00	-1.55703	66.2337
2	284	3	61342	129	255	2024-05-17 21:23:00			2024-05-17 21:23:00	-1.55844	66.2369
2	285	2	61344	129	255	2024-05-17 21:26:00			2024-05-17 21:26:00	-1.55984	66.2391
2	286	0	61344	129	255	2024-05-17 21:29:00			2024-05-17 21:29:00	-1.56124	66.2391
2	287	7	61351	129	255	2024-05-17 21:32:00			2024-05-17 21:32:00	-1.56264	66.2466
2	288	1	61352	129	255	2024-05-17 21:35:00			2024-05-17 21:35:00	-1.56405	66.2477
2	289	0	61352	129	255	2024-05-17 21:38:00			2024-05-17 21:38:00	-1.56545	66.2477
2	290	3	61355	129	255	2024-05-17 21:41:00			2024-05-17 21:41:00	-1.56685	66.2509
2	291	1	61356	129	255	2024-05-17 21:44:00			2024-05-17 21:44:00	-1.56825	66.252
2	292	0	61356	129	255	2024-05-17 21:47:00			2024-05-17 21:47:00	-1.56965	66.252
2	293	19	61375	129	255	2024-05-17 21:50:00			2024-05-17 21:50:00	-1.57106	66.2725
2	294	1	61376	129	255	2024-05-17 21:53:00			2024-05-17 21:53:00	-1.57246	66.2736
2	295	0	61376	129	255	2024-05-17 21:56:00			2024-05-17 21:56:00	-1.57386	66.2736
2	296	22	61398	129	255	2024-05-17 21:59:00			2024-05-17 21:59:00	-1.57526	66.2974
2	297	0	61398	129	255	2024-05-17 22:02:00			2024-05-17 22:02:00	-1.57666	66.2974
2	298	0	61398	129	255	2024-05-17 22:05:00			2024-05-17 22:05:00	-1.57807	66.2974
2	299	1861	63259	129	255	2024-05-17 22:08:00			2024-05-17 22:08:00	-1.57947	68.3069
2	300	1	63260	129	255	2024-05-17 22:11:00			2024-05-17 22:11:00	-1.58087	68.308
2	301	0	63260	129	255	2024-05-17 22:14:00			2024-05-17 22:14:00	-1.58227	68.308
2	302	0	63260	129	255	2024-05-17 22:17:00			2024-05-17 22:17:00	-1.58368	68.308
2	303	17	63277	129	255	2024-05-17 22:20:00			2024-05-17 22:20:00	-1.58508	68.3263
2	304	2	63279	129	255	2024-05-17 22:23:00			2024-05-17 22:23:00	-1.58648	68.3285
2	305	0	63279	129	255	2024-05-17 22:26:00			2024-05-17 22:26:00	-1.58788	68.3285
2	306	0	63279	129	255	2024-05-17 22:29:00			2024-05-17 22:29:00	-1.58928	68.3285
2	307	17	63296	129	255	2024-05-17 22:32:00			2024-05-17 22:32:00	-1.59069	68.3468
2	308	0	63296	129	255	2024-05-17 22:35:00			2024-05-17 22:35:00	-1.59209	68.3468
2	309	5	63301	129	255	2024-05-17 22:38:00			2024-05-17 22:38:00	-1.59349	68.3522
2	310	0	63301	129	255	2024-05-17 22:41:00			2024-05-17 22:41:00	-1.59489	68.3522
2	311	0	63301	129	255	2024-05-17 22:44:00			2024-05-17 22:44:00	-1.5963	68.3522
2	312	0	63301	129	255	2024-05-17 22:47:00			2024-05-17 22:47:00	-1.5977	68.3522
2	313	1	63302	129	255	2024-05-17 22:50:00			2024-05-17 22:50:00	-1.5991	68.3533
2	314	2	63304	129	255	2024-05-17 22:53:00			2024-05-17 22:53:00	-1.6005	68.3555
2	315	0	63304	129	255	2024-05-17 22:56:00			2024-05-17 22:56:00	-1.6019	68.3555
2	316	0	63304	129	255	2024-05-17 22:59:00			2024-05-17 22:59:00	-1.60331	68.3555
2	317	0	63304	129	255	2024-05-17 23:02:00			2024-05-17 23:02:00	-1.60471	68.3555
2	318	0	63304	129	255	2024-05-17 23:05:00			2024-05-17 23:05:00	-1.60611	68.3555
2	319	40	63344	129	255	2024-05-17 23:08:00			2024-05-17 23:08:00	-1.60751	68.3987
2	320	15	63359	129	255	2024-05-17 23:11:00			2024-05-17 23:11:00	-1.60891	68.4149
2	321	1	63360	129	255	2024-05-17 23:14:00			2024-05-17 23:14:00	-1.61032	68.4159
2	322	3	63363	129	255	2024-05-17 23:17:00			2024-05-17 23:17:00	-1.61172	68.4192
2	323	0	63363	129	255	2024-05-17 23:20:00			2024-05-17 23:20:00	-1.61312	68.4192
2	324	0	63363	129	255	2024-05-17 23:23:00			2024-05-17 23:23:00	-1.61452	68.4192
2	325	7	63370	129	255	2024-05-17 23:26:00			2024-05-17 23:26:00	-1.61593	68.4267
2	326	0	63370	129	255	2024-05-17 23:29:00			2024-05-17 23:29:00	-1.61733	68.4267
2	327	3	63373	129	255	2024-05-17 23:32:00			2024-05-17 23:32:00	-1.61873	68.43
2	328	0	63373	129	255	2024-05-17 23:35:00			2024-05-17 23:35:00	-1.62013	68.43
2	329	4	63377	129	255	2024-05-17 23:38:00			2024-05-17 23:38:00	-1.62153	68.4343
2	330	1	63378	129	255	2024-05-17 23:41:00			2024-05-17 23:41:00	-1.62294	68.4354
2	331	0	63378	129	255	2024-05-17 23:44:00			2024-05-17 23:44:00	-1.62434	68.4354
2	332	64	63442	129	255	2024-05-17 23:47:00			2024-05-17 23:47:00	-1.62574	68.5045
2	333	0	63442	129	255	2024-05-17 23:50:00			2024-05-17 23:50:00	-1.62714	68.5045
2	334	0	63442	129	255	2024-05-17 23:53:00			2024-05-17 23:53:00	-1.62855	68.5045
2	335	0	63442	129	255	2024-05-17 23:56:00			2024-05-17 23:56:00	-1.62995	68.5045
2	336	4	63446	129	255	2024-05-17 23:59:00			2024-05-17 23:59:00	-1.63135	68.5088
2	337	1	63447	129	255	2024-05-18 00:02:00			2024-05-18 00:02:00	-1.63275	68.5099
2	338	0	63447	129	255	2024-05-18 00:05:00			2024-05-18 00:05:00	-1.63415	68.5099
2	339	0	63447	129	255	2024-05-18 00:08:00			2024-05-18 00:08:00	-1.63556	68.5099
2	340	0	63447	129	255	2024-05-18 00:11:00			2024-05-18 00:11:00	-1.63696	68.5099
2	341	10	63457	129	255	2024-05-18 00:14:00			2024-05-18 00:14:00	-1.63836	68.5207
2	342	0	63457	129	255	2024-05-18 00:17:00			2024-05-18 00:17:00	-1.63976	68.5207
2	343	0	63457	129	255	2024-05-18 00:20:00			2024-05-18 00:20:00	-1.64116	68.5207
2	344	0	63457	129	255	2024-05-18 00:23:00			2024-05-18 00:23:00	-1.64257	68.5207
2	345	0	63457	129	255	2024-05-18 00:26:00			2024-05-18 00:26:00	-1.64397	68.5207
2	346	0	63457	129	255	2024-05-18 00:29:00			2024-05-18 00:29:00	-1.64537	68.5207
2	347	0	63457	129	255	2024-05-18 00:32:00			2024-05-18 00:32:00	-1.64677	68.5207
2	348	25	63482	129	255	2024-05-18 00:35:00			2024-05-18 00:35:00	-1.64818	68.5477
2	349	0	63482	129	255	2024-05-18 00:38:00			2024-05-18 00:38:00	-1.64958	68.5477
2	350	0	63482	129	255	2024-05-18 00:41:00			2024-05-18 00:41:00	-1.65098	68.5477
2	351	78	63560	129	255	2024-05-18 00:44:00			2024-05-18 00:44:00	-1.65238	68.6319
2	352	13	63573	129	255	2024-05-18 00:47:00			2024-05-18 00:47:00	-1.65378	68.6459
2	353	7	63580	129	255	2024-05-18 00:50:00			2024-05-18 00:50:00	-1.65519	68.6535
2	354	4	63584	129	255	2024-05-18 00:53:00			2024-05-18 00:53:00	-1.65659	68.6578
2	355	0	63584	129	255	2024-05-18 00:56:00			2024-05-18 00:56:00	-1.65799	68.6578
2	356	0	63584	129	255	2024-05-18 00:59:00			2024-05-18 00:59:00	-1.65939	68.6578
2	357	10	63594	129	255	2024-05-18 01:02:00			2024-05-18 01:02:00	-1.6608	68.6686
2	358	0	63594	129	255	2024-05-18 01:05:00			2024-05-18 01:05:00	-1.6622	68.6686
2	359	0	63594	129	255	2024-05-18 01:08:00			2024-05-18 01:08:00	-1.6636	68.6686
2	360	0	63594	129	255	2024-05-18 01:11:00			2024-05-18 01:11:00	-1.665	68.6686
2	361	0	63594	129	255	2024-05-18 01:14:00			2024-05-18 01:14:00	-1.6664	68.6686
2	362	37	63631	129	255	2024-05-18 01:17:00			2024-05-18 01:17:00	-1.66781	68.7086
2	363	0	63631	129	255	2024-05-18 01:20:00			2024-05-18 01:20:00	-1.66921	68.7086
2	364	1	63632	129	255	2024-05-18 01:23:00			2024-05-18 01:23:00	-1.67061	68.7096
2	365	0	63632	129	255	2024-05-18 01:26:00			2024-05-18 01:26:00	-1.67201	68.7096
2	366	1	63633	129	255	2024-05-18 01:29:00			2024-05-18 01:29:00	-1.67341	68.7107
2	367	0	63633	129	255	2024-05-18 01:32:00			2024-05-18 01:32:00	-1.67482	68.7107
2	368	30	63663	129	255	2024-05-18 01:35:00			2024-05-18 01:35:00	-1.67622	68.7431
2	369	197	63860	129	255	2024-05-18 01:38:00			2024-05-18 01:38:00	-1.67762	68.9558
2	370	0	63860	129	255	2024-05-18 01:41:00			2024-05-18 01:41:00	-1.67902	68.9558
2	371	25	63885	129	255	2024-05-18 01:44:00			2024-05-18 01:44:00	-1.68043	68.9828
2	372	0	63885	129	255	2024-05-18 01:47:00			2024-05-18 01:47:00	-1.68183	68.9828
2	373	3	63888	129	255	2024-05-18 01:50:00			2024-05-18 01:50:00	-1.68323	68.9861
2	374	16	63904	129	255	2024-05-18 01:53:00			2024-05-18 01:53:00	-1.68463	69.0033
2	375	3	63907	129	255	2024-05-18 01:56:00			2024-05-18 01:56:00	-1.68603	69.0066
2	376	0	63907	129	255	2024-05-18 01:59:00			2024-05-18 01:59:00	-1.68744	69.0066
2	377	0	63907	129	255	2024-05-18 02:02:00			2024-05-18 02:02:00	-1.68884	69.0066
2	378	1	63908	129	255	2024-05-18 02:05:00			2024-05-18 02:05:00	-1.69024	69.0077
2	379	0	63908	129	255	2024-05-18 02:08:00			2024-05-18 02:08:00	-1.69164	69.0077
2	380	0	63908	129	255	2024-05-18 02:11:00			2024-05-18 02:11:00	-1.69305	69.0077
2	381	1	63909	129	255	2024-05-18 02:14:00			2024-05-18 02:14:00	-1.69445	69.0087
2	382	46	63955	129	255	2024-05-18 02:17:00			2024-05-18 02:17:00	-1.69585	69.0584
2	383	5	63960	129	255	2024-05-18 02:20:00			2024-05-18 02:20:00	-1.69725	69.0638
2	384	0	63960	129	255	2024-05-18 02:23:00			2024-05-18 02:23:00	-1.69865	69.0638
2	385	8	63968	129	255	2024-05-18 02:26:00			2024-05-18 02:26:00	-1.70006	69.0725
2	386	96	64064	129	255	2024-05-18 02:29:00			2024-05-18 02:29:00	-1.70146	69.1761
2	387	3	64067	129	255	2024-05-18 02:32:00			2024-05-18 02:32:00	-1.70286	69.1794
2	388	0	64067	129	255	2024-05-18 02:35:00			2024-05-18 02:35:00	-1.70426	69.1794
2	389	0	64067	129	255	2024-05-18 02:38:00			2024-05-18 02:38:00	-1.70566	69.1794
2	390	0	64067	129	255	2024-05-18 02:41:00			2024-05-18 02:41:00	-1.70707	69.1794
2	391	0	64067	129	255	2024-05-18 02:44:00			2024-05-18 02:44:00	-1.70847	69.1794
2	392	0	64067	129	255	2024-05-18 02:47:00			2024-05-18 02:47:00	-1.70987	69.1794
2	393	0	64067	129	255	2024-05-18 02:50:00			2024-05-18 02:50:00	-1.71127	69.1794
2	394	0	64067	129	255	2024-05-18 02:53:00			2024-05-18 02:53:00	-1.71268	69.1794
2	395	0	64067	129	255	2024-05-18 02:56:00			2024-05-18 02:56:00	-1.71408	69.1794
2	396	11	64078	129	255	2024-05-18 02:59:00			2024-05-18 02:59:00	-1.71548	69.1912
2	397	3	64081	129	255	2024-05-18 03:02:00			2024-05-18 03:02:00	-1.71688	69.1945
2	398	0	64081	129	255	2024-05-18 03:05:00			2024-05-18 03:05:00	-1.71828	69.1945
2	399	0	64081	129	255	2024-05-18 03:08:00			2024-05-18 03:08:00	-1.71969	69.1945
2	400	8	64089	129	255	2024-05-18 03:11:00			2024-05-18 03:11:00	-1.72109	69.2031
2	401	1	64090	129	255	2024-05-18 03:14:00			2024-05-18 03:14:00	-1.72249	69.2042
2	402	0	64090	129	255	2024-05-18 03:17:00			2024-05-18 03:17:00	-1.72389	69.2042
2	403	1	64091	129	255	2024-05-18 03:20:00			2024-05-18 03:20:00	-1.7253	69.2053
2	404	1	64092	129	255	2024-05-18 03:23:00			2024-05-18 03:23:00	-1.7267	69.2063
2	405	2	64094	129	255	2024-05-18 03:26:00			2024-05-18 03:26:00	-1.7281	69.2085
2	406	0	64094	129	255	2024-05-18 03:29:00			2024-05-18 03:29:00	-1.7295	69.2085
2	407	0	64094	129	255	2024-05-18 03:32:00			2024-05-18 03:32:00	-1.7309	69.2085
2	408	9	64103	129	255	2024-05-18 03:35:00			2024-05-18 03:35:00	-1.73231	69.2182
2	409	2	64105	129	255	2024-05-18 03:38:00			2024-05-18 03:38:00	-1.73371	69.2204
2	410	0	64105	129	255	2024-05-18 03:41:00			2024-05-18 03:41:00	-1.73511	69.2204
2	411	21	64126	129	255	2024-05-18 03:44:00			2024-05-18 03:44:00	-1.73651	69.2431
2	412	0	64126	129	255	2024-05-18 03:47:00			2024-05-18 03:47:00	-1.73791	69.2431
2	413	0	64126	129	255	2024-05-18 03:50:00			2024-05-18 03:50:00	-1.73932	69.2431
2	414	1	64127	129	255	2024-05-18 03:53:00			2024-05-18 03:53:00	-1.74072	69.2441
2	415	1	64128	129	255	2024-05-18 03:56:00			2024-05-18 03:56:00	-1.74212	69.2452
2	416	0	64128	129	255	2024-05-18 03:59:00			2024-05-18 03:59:00	-1.74352	69.2452
2	417	33	64161	129	255	2024-05-18 04:02:00			2024-05-18 04:02:00	-1.74493	69.2809
2	418	0	64161	129	255	2024-05-18 04:05:00			2024-05-18 04:05:00	-1.74633	69.2809
2	419	0	64161	129	255	2024-05-18 04:08:00			2024-05-18 04:08:00	-1.74773	69.2809
2	420	18	64179	129	255	2024-05-18 04:11:00			2024-05-18 04:11:00	-1.74913	69.3003
2	421	2	64181	129	255	2024-05-18 04:14:00			2024-05-18 04:14:00	-1.75053	69.3025
2	422	0	64181	129	255	2024-05-18 04:17:00			2024-05-18 04:17:00	-1.75194	69.3025
2	423	7	64188	129	255	2024-05-18 04:20:00			2024-05-18 04:20:00	-1.75334	69.31
2	424	0	64188	129	255	2024-05-18 04:23:00			2024-05-18 04:23:00	-1.75474	69.31
2	425	7	64195	129	255	2024-05-18 04:26:00			2024-05-18 04:26:00	-1.75614	69.3176
2	426	0	64195	129	255	2024-05-18 04:29:00			2024-05-18 04:29:00	-1.75755	69.3176
2	427	1	64196	129	255	2024-05-18 04:32:00			2024-05-18 04:32:00	-1.75895	69.3186
2	428	0	64196	129	255	2024-05-18 04:35:00			2024-05-18 04:35:00	-1.76035	69.3186
2	429	30	64226	129	255	2024-05-18 04:38:00			2024-05-18 04:38:00	-1.76175	69.351
2	430	1	64227	129	255	2024-05-18 04:41:00			2024-05-18 04:41:00	-1.76315	69.3521
2	431	0	64227	129	255	2024-05-18 04:44:00			2024-05-18 04:44:00	-1.76456	69.3521
2	432	0	64227	129	255	2024-05-18 04:47:00			2024-05-18 04:47:00	-1.76596	69.3521
2	433	19	64246	129	255	2024-05-18 04:50:00			2024-05-18 04:50:00	-1.76736	69.3726
2	434	0	64246	129	255	2024-05-18 04:53:00			2024-05-18 04:53:00	-1.76876	69.3726
2	435	0	64246	129	255	2024-05-18 04:56:00			2024-05-18 04:56:00	-1.77016	69.3726
2	436	1	64247	129	255	2024-05-18 04:59:00			2024-05-18 04:59:00	-1.77157	69.3737
2	437	0	64247	129	255	2024-05-18 05:02:00			2024-05-18 05:02:00	-1.77297	69.3737
2	438	0	64247	129	255	2024-05-18 05:05:00			2024-05-18 05:05:00	-1.77437	69.3737
2	439	0	64247	129	255	2024-05-18 05:08:00			2024-05-18 05:08:00	-1.77577	69.3737
2	440	5	64252	129	255	2024-05-18 05:11:00			2024-05-18 05:11:00	-1.77718	69.3791
2	441	1	64253	129	255	2024-05-18 05:14:00			2024-05-18 05:14:00	-1.77858	69.3802
2	442	0	64253	129	255	2024-05-18 05:17:00			2024-05-18 05:17:00	-1.77998	69.3802
2	443	0	64253	129	255	2024-05-18 05:20:00			2024-05-18 05:20:00	-1.78138	69.3802
2	444	0	64253	129	255	2024-05-18 05:23:00			2024-05-18 05:23:00	-1.78278	69.3802
2	445	15	64268	129	255	2024-05-18 05:26:00			2024-05-18 05:26:00	-1.78419	69.3964
2	446	2	64270	129	255	2024-05-18 05:29:00			2024-05-18 05:29:00	-1.78559	69.3986
2	447	0	64270	129	255	2024-05-18 05:32:00			2024-05-18 05:32:00	-1.78699	69.3986
2	448	0	64270	129	255	2024-05-18 05:35:00			2024-05-18 05:35:00	-1.78839	69.3986
2	449	6	64276	129	255	2024-05-18 05:38:00			2024-05-18 05:38:00	-1.7898	69.405
2	450	1	64277	129	255	2024-05-18 05:41:00			2024-05-18 05:41:00	-1.7912	69.4061
2	451	0	64277	129	255	2024-05-18 05:44:00			2024-05-18 05:44:00	-1.7926	69.4061
2	452	3	64280	129	255	2024-05-18 05:47:00			2024-05-18 05:47:00	-1.794	69.4094
2	453	0	64280	129	255	2024-05-18 05:50:00			2024-05-18 05:50:00	-1.7954	69.4094
2	454	0	64280	129	255	2024-05-18 05:53:00			2024-05-18 05:53:00	-1.79681	69.4094
2	455	109	64389	129	255	2024-05-18 05:56:00			2024-05-18 05:56:00	-1.79821	69.527
2	456	24	64413	129	255	2024-05-18 05:59:00			2024-05-18 05:59:00	-1.79961	69.553
2	457	0	64413	129	255	2024-05-18 06:02:00			2024-05-18 06:02:00	-1.80101	69.553
2	458	4	64417	129	255	2024-05-18 06:05:00			2024-05-18 06:05:00	-1.80241	69.5573
2	459	8	64425	129	255	2024-05-18 06:08:00			2024-05-18 06:08:00	-1.80382	69.5659
2	460	2	64427	129	255	2024-05-18 06:11:00			2024-05-18 06:11:00	-1.80522	69.5681
2	461	0	64427	129	255	2024-05-18 06:14:00			2024-05-18 06:14:00	-1.80662	69.5681
2	462	2	64429	129	255	2024-05-18 06:17:00			2024-05-18 06:17:00	-1.80802	69.5702
2	463	0	64429	129	255	2024-05-18 06:20:00			2024-05-18 06:20:00	-1.80943	69.5702
2	464	0	64429	129	255	2024-05-18 06:23:00			2024-05-18 06:23:00	-1.81083	69.5702
2	465	10	64439	129	255	2024-05-18 06:26:00			2024-05-18 06:26:00	-1.81223	69.581
2	466	0	64439	129	255	2024-05-18 06:29:00			2024-05-18 06:29:00	-1.81363	69.581
2	467	2	64441	129	255	2024-05-18 06:32:00			2024-05-18 06:32:00	-1.81503	69.5832
2	468	4	64445	129	255	2024-05-18 06:35:00			2024-05-18 06:35:00	-1.81644	69.5875
2	469	0	64445	129	255	2024-05-18 06:38:00			2024-05-18 06:38:00	-1.81784	69.5875
2	470	0	64445	129	255	2024-05-18 06:41:00			2024-05-18 06:41:00	-1.81924	69.5875
2	471	0	64445	129	255	2024-05-18 06:44:00			2024-05-18 06:44:00	-1.82064	69.5875
2	472	0	64445	129	255	2024-05-18 06:47:00			2024-05-18 06:47:00	-1.82205	69.5875
2	473	0	64445	129	255	2024-05-18 06:50:00			2024-05-18 06:50:00	-1.82345	69.5875
2	474	11	64456	129	255	2024-05-18 06:53:00			2024-05-18 06:53:00	-1.82485	69.5994
2	475	0	64456	129	255	2024-05-18 06:56:00			2024-05-18 06:56:00	-1.82625	69.5994
2	476	2	64458	129	255	2024-05-18 06:59:00			2024-05-18 06:59:00	-1.82765	69.6016
2	477	1	64459	129	255	2024-05-18 07:02:00			2024-05-18 07:02:00	-1.82906	69.6026
2	478	0	64459	129	255	2024-05-18 07:05:00			2024-05-18 07:05:00	-1.83046	69.6026
2	479	0	64459	129	255	2024-05-18 07:08:00			2024-05-18 07:08:00	-1.83186	69.6026
2	480	0	64459	129	255	2024-05-18 07:11:00			2024-05-18 07:11:00	-1.83326	69.6026
2	481	0	64459	129	255	2024-05-18 07:14:00			2024-05-18 07:14:00	-1.83466	69.6026
2	482	0	64459	129	255	2024-05-18 07:17:00			2024-05-18 07:17:00	-1.83607	69.6026
2	483	5	64464	129	255	2024-05-18 07:20:00			2024-05-18 07:20:00	-1.83747	69.608
2	484	0	64464	129	255	2024-05-18 07:23:00			2024-05-18 07:23:00	-1.83887	69.608
2	485	3	64467	129	255	2024-05-18 07:26:00			2024-05-18 07:26:00	-1.84027	69.6113
2	486	1	64468	129	255	2024-05-18 07:29:00			2024-05-18 07:29:00	-1.84168	69.6124
2	487	0	64468	129	255	2024-05-18 07:32:00			2024-05-18 07:32:00	-1.84308	69.6124
2	488	0	64468	129	255	2024-05-18 07:35:00			2024-05-18 07:35:00	-1.84448	69.6124
2	489	3	64471	129	255	2024-05-18 07:38:00			2024-05-18 07:38:00	-1.84588	69.6156
2	490	0	64471	129	255	2024-05-18 07:41:00			2024-05-18 07:41:00	-1.84728	69.6156
2	491	4	64475	129	255	2024-05-18 07:44:00			2024-05-18 07:44:00	-1.84869	69.6199
2	492	0	64475	129	255	2024-05-18 07:47:00			2024-05-18 07:47:00	-1.85009	69.6199
2	493	0	64475	129	255	2024-05-18 07:50:00			2024-05-18 07:50:00	-1.85149	69.6199
2	494	0	64475	129	255	2024-05-18 07:53:00			2024-05-18 07:53:00	-1.85289	69.6199
2	495	0	64475	129	255	2024-05-18 07:56:00			2024-05-18 07:56:00	-1.8543	69.6199
2	496	0	64475	129	255	2024-05-18 07:59:00			2024-05-18 07:59:00	-1.8557	69.6199
2	497	0	64475	129	255	2024-05-18 08:02:00			2024-05-18 08:02:00	-1.8571	69.6199
2	498	23	64498	129	255	2024-05-18 08:05:00			2024-05-18 08:05:00	-1.8585	69.6447
2	499	4	64502	129	255	2024-05-18 08:08:00			2024-05-18 08:08:00	-1.8599	69.6491
2	500	0	64502	129	255	2024-05-18 08:11:00			2024-05-18 08:11:00	-1.86131	69.6491
2	501	0	64502	129	255	2024-05-18 08:14:00			2024-05-18 08:14:00	-1.86271	69.6491
2	502	36	64538	129	255	2024-05-18 08:17:00			2024-05-18 08:17:00	-1.86411	69.6879
2	503	2	64540	129	255	2024-05-18 08:20:00			2024-05-18 08:20:00	-1.86551	69.6901
2	504	0	64540	129	255	2024-05-18 08:23:00			2024-05-18 08:23:00	-1.86691	69.6901
2	505	0	64540	129	255	2024-05-18 08:26:00			2024-05-18 08:26:00	-1.86832	69.6901
2	506	1	64541	129	255	2024-05-18 08:29:00			2024-05-18 08:29:00	-1.86972	69.6912
2	507	0	64541	129	255	2024-05-18 08:32:00			2024-05-18 08:32:00	-1.87112	69.6912
2	508	0	64541	129	255	2024-05-18 08:35:00			2024-05-18 08:35:00	-1.87252	69.6912
2	509	1	64542	129	255	2024-05-18 08:38:00			2024-05-18 08:38:00	-1.87393	69.6923
2	510	0	64542	129	255	2024-05-18 08:41:00			2024-05-18 08:41:00	-1.87533	69.6923
2	511	0	64542	129	255	2024-05-18 08:44:00			2024-05-18 08:44:00	-1.87673	69.6923
2	512	53	64595	129	255	2024-05-18 08:47:00			2024-05-18 08:47:00	-1.87813	69.7495
2	513	0	64595	129	255	2024-05-18 08:50:00			2024-05-18 08:50:00	-1.87953	69.7495
2	514	0	64595	129	255	2024-05-18 08:53:00			2024-05-18 08:53:00	-1.88094	69.7495
2	515	2	64597	129	255	2024-05-18 08:56:00			2024-05-18 08:56:00	-1.88234	69.7516
2	516	0	64597	129	255	2024-05-18 08:59:00			2024-05-18 08:59:00	-1.88374	69.7516
2	517	2	64599	129	255	2024-05-18 09:02:00			2024-05-18 09:02:00	-1.88514	69.7538
2	518	0	64599	129	255	2024-05-18 09:05:00			2024-05-18 09:05:00	-1.88655	69.7538
2	519	0	64599	129	255	2024-05-18 09:08:00			2024-05-18 09:08:00	-1.88795	69.7538
2	520	2	64601	129	255	2024-05-18 09:11:00			2024-05-18 09:11:00	-1.88935	69.756
2	521	0	64601	129	255	2024-05-18 09:14:00			2024-05-18 09:14:00	-1.89075	69.756
2	522	0	64601	129	255	2024-05-18 09:17:00			2024-05-18 09:17:00	-1.89215	69.756
2	523	6	64607	129	255	2024-05-18 09:20:00			2024-05-18 09:20:00	-1.89356	69.7624
2	524	28	64635	129	255	2024-05-18 09:23:00			2024-05-18 09:23:00	-1.89496	69.7927
2	525	9	64644	129	255	2024-05-18 09:26:00			2024-05-18 09:26:00	-1.89636	69.8024
2	526	0	64644	129	255	2024-05-18 09:29:00			2024-05-18 09:29:00	-1.89776	69.8024
2	527	0	64644	129	255	2024-05-18 09:32:00			2024-05-18 09:32:00	-1.89916	69.8024
2	528	2	64646	129	255	2024-05-18 09:35:00			2024-05-18 09:35:00	-1.90057	69.8046
2	529	1	64647	129	255	2024-05-18 09:38:00			2024-05-18 09:38:00	-1.90197	69.8056
2	530	0	64647	129	255	2024-05-18 09:41:00			2024-05-18 09:41:00	-1.90337	69.8056
2	531	1	64648	129	255	2024-05-18 09:44:00			2024-05-18 09:44:00	-1.90477	69.8067
2	532	2	64650	129	255	2024-05-18 09:47:00			2024-05-18 09:47:00	-1.90618	69.8089
2	533	0	64650	129	255	2024-05-18 09:50:00			2024-05-18 09:50:00	-1.90758	69.8089
2	534	0	64650	129	255	2024-05-18 09:53:00			2024-05-18 09:53:00	-1.90898	69.8089
2	535	1	64651	129	255	2024-05-18 09:56:00			2024-05-18 09:56:00	-1.91038	69.81
2	536	3	64654	129	255	2024-05-18 09:59:00			2024-05-18 09:59:00	-1.91178	69.8132
2	537	1	64655	129	255	2024-05-18 10:02:00			2024-05-18 10:02:00	-1.91319	69.8143
2	538	0	64655	129	255	2024-05-18 10:05:00			2024-05-18 10:05:00	-1.91459	69.8143
2	539	4	64659	129	255	2024-05-18 10:08:00			2024-05-18 10:08:00	-1.91599	69.8186
2	540	0	64659	129	255	2024-05-18 10:11:00			2024-05-18 10:11:00	-1.91739	69.8186
2	541	0	64659	129	255	2024-05-18 10:14:00			2024-05-18 10:14:00	-1.9188	69.8186
2	542	0	64659	129	255	2024-05-18 10:17:00			2024-05-18 10:17:00	-1.9202	69.8186
2	543	5	64664	129	255	2024-05-18 10:20:00			2024-05-18 10:20:00	-1.9216	69.824
2	544	0	64664	129	255	2024-05-18 10:23:00			2024-05-18 10:23:00	-1.923	69.824
2	545	0	64664	129	255	2024-05-18 10:26:00			2024-05-18 10:26:00	-1.9244	69.824
2	546	0	64664	129	255	2024-05-18 10:29:00			2024-05-18 10:29:00	-1.92581	69.824
2	547	11	64675	129	255	2024-05-18 10:32:00			2024-05-18 10:32:00	-1.92721	69.8359
2	548	0	64675	129	255	2024-05-18 10:35:00			2024-05-18 10:35:00	-1.92861	69.8359
2	549	2	64677	129	255	2024-05-18 10:38:00			2024-05-18 10:38:00	-1.93001	69.838
2	550	0	64677	129	255	2024-05-18 10:41:00			2024-05-18 10:41:00	-1.93141	69.838
2	551	0	64677	129	255	2024-05-18 10:44:00			2024-05-18 10:44:00	-1.93282	69.838
2	552	3	64680	129	255	2024-05-18 10:47:00			2024-05-18 10:47:00	-1.93422	69.8413
2	553	0	64680	129	255	2024-05-18 10:50:00			2024-05-18 10:50:00	-1.93562	69.8413
2	554	20	64700	129	255	2024-05-18 10:53:00			2024-05-18 10:53:00	-1.93702	69.8629
2	555	1	64701	129	255	2024-05-18 10:56:00			2024-05-18 10:56:00	-1.93843	69.8639
2	556	47	64748	129	255	2024-05-18 10:59:00			2024-05-18 10:59:00	-1.93983	69.9147
2	557	38	64786	129	255	2024-05-18 11:02:00			2024-05-18 11:02:00	-1.94123	69.9557
2	558	0	64786	129	255	2024-05-18 11:05:00			2024-05-18 11:05:00	-1.94263	69.9557
2	559	0	64786	129	255	2024-05-18 11:08:00			2024-05-18 11:08:00	-1.94403	69.9557
2	560	0	64786	129	255	2024-05-18 11:11:00			2024-05-18 11:11:00	-1.94544	69.9557
2	561	0	64786	129	255	2024-05-18 11:14:00			2024-05-18 11:14:00	-1.94684	69.9557
2	562	8	64794	129	255	2024-05-18 11:17:00			2024-05-18 11:17:00	-1.94824	69.9644
2	563	0	64794	129	255	2024-05-18 11:20:00			2024-05-18 11:20:00	-1.94964	69.9644
2	564	0	64794	129	255	2024-05-18 11:23:00			2024-05-18 11:23:00	-1.95105	69.9644
2	565	2	64796	129	255	2024-05-18 11:26:00			2024-05-18 11:26:00	-1.95245	69.9665
2	566	3	64799	129	255	2024-05-18 11:29:00			2024-05-18 11:29:00	-1.95385	69.9698
2	567	0	64799	129	255	2024-05-18 11:32:00			2024-05-18 11:32:00	-1.95525	69.9698
2	568	0	64799	129	255	2024-05-18 11:35:00			2024-05-18 11:35:00	-1.95665	69.9698
2	569	24	64823	129	255	2024-05-18 11:38:00			2024-05-18 11:38:00	-1.95806	69.9957
2	570	0	64823	129	255	2024-05-18 11:41:00			2024-05-18 11:41:00	-1.95946	69.9957
2	571	12	64835	129	255	2024-05-18 11:44:00			2024-05-18 11:44:00	-1.96086	70.0086
2	572	0	64835	129	255	2024-05-18 11:47:00			2024-05-18 11:47:00	-1.96226	70.0086
2	573	0	64835	129	255	2024-05-18 11:50:00			2024-05-18 11:50:00	-1.96366	70.0086
2	574	0	64835	129	255	2024-05-18 11:53:00			2024-05-18 11:53:00	-1.96507	70.0086
2	575	0	64835	129	255	2024-05-18 11:56:00			2024-05-18 11:56:00	-1.96647	70.0086
2	576	4	64839	129	255	2024-05-18 11:59:00			2024-05-18 11:59:00	-1.96787	70.013
2	577	0	64839	129	255	2024-05-18 12:02:00			2024-05-18 12:02:00	-1.96927	70.013
2	578	0	64839	129	255	2024-05-18 12:05:00			2024-05-18 12:05:00	-1.97068	70.013
2	579	0	64839	129	255	2024-05-18 12:08:00			2024-05-18 12:08:00	-1.97208	70.013
2	580	0	64839	129	255	2024-05-18 12:11:00			2024-05-18 12:11:00	-1.97348	70.013
2	581	3	64842	129	255	2024-05-18 12:14:00			2024-05-18 12:14:00	-1.97488	70.0162
2	582	3	64845	129	255	2024-05-18 12:17:00			2024-05-18 12:17:00	-1.97628	70.0194
2	583	6	64851	129	255	2024-05-18 12:20:00			2024-05-18 12:20:00	-1.97769	70.0259
2	584	1	64852	129	255	2024-05-18 12:23:00			2024-05-18 12:23:00	-1.97909	70.027
2	585	0	64852	129	255	2024-05-18 12:26:00			2024-05-18 12:26:00	-1.98049	70.027
2	586	0	64852	129	255	2024-05-18 12:29:00			2024-05-18 12:29:00	-1.98189	70.027
2	587	0	64852	129	255	2024-05-18 12:32:00			2024-05-18 12:32:00	-1.9833	70.027
2	588	0	64852	129	255	2024-05-18 12:35:00			2024-05-18 12:35:00	-1.9847	70.027
2	589	186	65038	129	255	2024-05-18 12:38:00			2024-05-18 12:38:00	-1.9861	70.2278
2	590	969	66007	129	255	2024-05-18 12:41:00			2024-05-18 12:41:00	-1.9875	71.2742
2	591	8	66015	129	255	2024-05-18 12:44:00			2024-05-18 12:44:00	-1.9889	71.2828
2	592	44	66059	129	255	2024-05-18 12:47:00			2024-05-18 12:47:00	-1.99031	71.3303
2	593	43	66102	129	255	2024-05-18 12:50:00			2024-05-18 12:50:00	-1.99171	71.3767
2	594	23	66125	129	255	2024-05-18 12:53:00			2024-05-18 12:53:00	-1.99311	71.4016
2	595	16	66141	129	255	2024-05-18 12:56:00			2024-05-18 12:56:00	-1.99451	71.4189
2	596	16	66157	129	255	2024-05-18 12:59:00			2024-05-18 12:59:00	-1.99591	71.4361
2	597	18	66175	129	255	2024-05-18 13:02:00			2024-05-18 13:02:00	-1.99732	71.4556
2	598	0	66175	129	255	2024-05-18 13:05:00			2024-05-18 13:05:00	-1.99872	71.4556
2	599	11	66186	129	255	2024-05-18 13:08:00			2024-05-18 13:08:00	-2.00012	71.4674
2	600	14	66200	129	255	2024-05-18 13:11:00			2024-05-18 13:11:00	-2.00152	71.4826
2	601	2	66202	129	255	2024-05-18 13:14:00			2024-05-18 13:14:00	-2.00293	71.4847
2	602	0	66202	129	255	2024-05-18 13:17:00			2024-05-18 13:17:00	-2.00433	71.4847
2	603	3	66205	129	255	2024-05-18 13:20:00			2024-05-18 13:20:00	-2.00573	71.488
2	604	9	66214	129	255	2024-05-18 13:23:00			2024-05-18 13:23:00	-2.00713	71.4977
2	605	4	66218	129	255	2024-05-18 13:26:00			2024-05-18 13:26:00	-2.00853	71.502
2	606	13	66231	129	255	2024-05-18 13:29:00			2024-05-18 13:29:00	-2.00994	71.516
2	607	9	66240	129	255	2024-05-18 13:32:00			2024-05-18 13:32:00	-2.01134	71.5258
2	608	0	66240	129	255	2024-05-18 13:35:00			2024-05-18 13:35:00	-2.01274	71.5258
2	609	1	66241	129	255	2024-05-18 13:38:00			2024-05-18 13:38:00	-2.01414	71.5268
2	610	0	66241	129	255	2024-05-18 13:41:00			2024-05-18 13:41:00	-2.01555	71.5268
2	611	2	66243	129	255	2024-05-18 13:44:00			2024-05-18 13:44:00	-2.01695	71.529
2	612	3	66246	129	255	2024-05-18 13:47:00			2024-05-18 13:47:00	-2.01835	71.5322
2	613	0	66246	129	255	2024-05-18 13:50:00			2024-05-18 13:50:00	-2.01975	71.5322
2	614	0	66246	129	255	2024-05-18 13:53:00			2024-05-18 13:53:00	-2.02115	71.5322
2	615	43	66289	129	255	2024-05-18 13:56:00			2024-05-18 13:56:00	-2.02256	71.5787
2	616	0	66289	129	255	2024-05-18 13:59:00			2024-05-18 13:59:00	-2.02396	71.5787
2	617	0	66289	129	255	2024-05-18 14:02:00			2024-05-18 14:02:00	-2.02536	71.5787
2	618	15	66304	129	255	2024-05-18 14:05:00			2024-05-18 14:05:00	-2.02676	71.5949
2	619	0	66304	129	255	2024-05-18 14:08:00			2024-05-18 14:08:00	-2.02816	71.5949
2	620	0	66304	129	255	2024-05-18 14:11:00			2024-05-18 14:11:00	-2.02957	71.5949
2	621	3	66307	129	255	2024-05-18 14:14:00			2024-05-18 14:14:00	-2.03097	71.5981
2	622	248	66555	129	255	2024-05-18 14:17:00			2024-05-18 14:17:00	-2.03237	71.8659
2	623	0	66555	129	255	2024-05-18 14:20:00			2024-05-18 14:20:00	-2.03377	71.8659
2	624	16	66571	129	255	2024-05-18 14:23:00			2024-05-18 14:23:00	-2.03518	71.8832
2	625	9	66580	129	255	2024-05-18 14:26:00			2024-05-18 14:26:00	-2.03658	71.8929
2	626	3	66583	129	255	2024-05-18 14:29:00			2024-05-18 14:29:00	-2.03798	71.8961
2	627	0	66583	129	255	2024-05-18 14:32:00			2024-05-18 14:32:00	-2.03938	71.8961
2	628	5	66588	129	255	2024-05-18 14:35:00			2024-05-18 14:35:00	-2.04078	71.9015
2	629	9	66597	129	255	2024-05-18 14:38:00			2024-05-18 14:38:00	-2.04219	71.9112
2	630	0	66597	129	255	2024-05-18 14:41:00			2024-05-18 14:41:00	-2.04359	71.9112
2	631	0	66597	129	255	2024-05-18 14:44:00			2024-05-18 14:44:00	-2.04499	71.9112
2	632	0	66597	129	255	2024-05-18 14:47:00			2024-05-18 14:47:00	-2.04639	71.9112
2	633	4	66601	129	255	2024-05-18 14:50:00			2024-05-18 14:50:00	-2.0478	71.9156
2	634	0	66601	129	255	2024-05-18 14:53:00			2024-05-18 14:53:00	-2.0492	71.9156
2	635	126	66727	129	255	2024-05-18 14:56:00			2024-05-18 14:56:00	-2.0506	72.0516
2	636	2	66729	129	255	2024-05-18 14:59:00			2024-05-18 14:59:00	-2.052	72.0538
2	637	0	66729	129	255	2024-05-18 15:02:00			2024-05-18 15:02:00	-2.0534	72.0538
2	638	3	66732	129	255	2024-05-18 15:05:00			2024-05-18 15:05:00	-2.05481	72.057
2	639	9	66741	129	255	2024-05-18 15:08:00			2024-05-18 15:08:00	-2.05621	72.0667
2	640	0	66741	129	255	2024-05-18 15:11:00			2024-05-18 15:11:00	-2.05761	72.0667
2	641	0	66741	129	255	2024-05-18 15:14:00			2024-05-18 15:14:00	-2.05901	72.0667
2	642	32	66773	129	255	2024-05-18 15:17:00			2024-05-18 15:17:00	-2.06041	72.1013
2	643	0	66773	129	255	2024-05-18 15:20:00			2024-05-18 15:20:00	-2.06182	72.1013
2	644	0	66773	129	255	2024-05-18 15:23:00			2024-05-18 15:23:00	-2.06322	72.1013
2	645	12	66785	129	255	2024-05-18 15:26:00			2024-05-18 15:26:00	-2.06462	72.1142
2	646	0	66785	129	255	2024-05-18 15:29:00			2024-05-18 15:29:00	-2.06602	72.1142
2	647	0	66785	129	255	2024-05-18 15:32:00			2024-05-18 15:32:00	-2.06743	72.1142
2	648	33	66818	129	255	2024-05-18 15:35:00			2024-05-18 15:35:00	-2.06883	72.1499
2	649	2	66820	129	255	2024-05-18 15:38:00			2024-05-18 15:38:00	-2.07023	72.152
2	650	3	66823	129	255	2024-05-18 15:41:00			2024-05-18 15:41:00	-2.07163	72.1553
2	651	0	66823	129	255	2024-05-18 15:44:00			2024-05-18 15:44:00	-2.07303	72.1553
2	652	0	66823	129	255	2024-05-18 15:47:00			2024-05-18 15:47:00	-2.07444	72.1553
2	653	0	66823	129	255	2024-05-18 15:50:00			2024-05-18 15:50:00	-2.07584	72.1553
2	654	12	66835	129	255	2024-05-18 15:53:00			2024-05-18 15:53:00	-2.07724	72.1682
2	655	0	66835	129	255	2024-05-18 15:56:00			2024-05-18 15:56:00	-2.07864	72.1682
2	656	2	66837	129	255	2024-05-18 15:59:00			2024-05-18 15:59:00	-2.08005	72.1704
2	657	0	66837	129	255	2024-05-18 16:02:00			2024-05-18 16:02:00	-2.08145	72.1704
2	658	0	66837	129	255	2024-05-18 16:05:00			2024-05-18 16:05:00	-2.08285	72.1704
2	659	18	66855	129	255	2024-05-18 16:08:00			2024-05-18 16:08:00	-2.08425	72.1898
2	660	0	66855	129	255	2024-05-18 16:11:00			2024-05-18 16:11:00	-2.08565	72.1898
2	661	0	66855	129	255	2024-05-18 16:14:00			2024-05-18 16:14:00	-2.08706	72.1898
2	662	0	66855	129	255	2024-05-18 16:17:00			2024-05-18 16:17:00	-2.08846	72.1898
2	663	3	66858	129	255	2024-05-18 16:20:00			2024-05-18 16:20:00	-2.08986	72.1931
2	664	0	66858	129	255	2024-05-18 16:23:00			2024-05-18 16:23:00	-2.09126	72.1931
2	665	0	66858	129	255	2024-05-18 16:26:00			2024-05-18 16:26:00	-2.09266	72.1931
2	666	1	66859	129	255	2024-05-18 16:29:00			2024-05-18 16:29:00	-2.09407	72.1941
2	667	9	66868	129	255	2024-05-18 16:32:00			2024-05-18 16:32:00	-2.09547	72.2039
2	668	0	66868	129	255	2024-05-18 16:35:00			2024-05-18 16:35:00	-2.09687	72.2039
2	669	28	66896	129	255	2024-05-18 16:38:00			2024-05-18 16:38:00	-2.09827	72.2341
2	670	0	66896	129	255	2024-05-18 16:41:00			2024-05-18 16:41:00	-2.09968	72.2341
2	671	40	66936	129	255	2024-05-18 16:44:00			2024-05-18 16:44:00	-2.10108	72.2773
2	672	0	66936	129	255	2024-05-18 16:47:00			2024-05-18 16:47:00	-2.10248	72.2773
2	673	2	66938	129	255	2024-05-18 16:50:00			2024-05-18 16:50:00	-2.10388	72.2795
2	674	0	66938	129	255	2024-05-18 16:53:00			2024-05-18 16:53:00	-2.10528	72.2795
2	675	47	66985	129	255	2024-05-18 16:56:00			2024-05-18 16:56:00	-2.10669	72.3302
2	676	0	66985	129	255	2024-05-18 16:59:00			2024-05-18 16:59:00	-2.10809	72.3302
2	677	0	66985	129	255	2024-05-18 17:02:00			2024-05-18 17:02:00	-2.10949	72.3302
2	678	0	66985	129	255	2024-05-18 17:05:00			2024-05-18 17:05:00	-2.11089	72.3302
2	679	22	67007	129	255	2024-05-18 17:08:00			2024-05-18 17:08:00	-2.1123	72.354
2	680	0	67007	129	255	2024-05-18 17:11:00			2024-05-18 17:11:00	-2.1137	72.354
2	681	42	67049	129	255	2024-05-18 17:14:00			2024-05-18 17:14:00	-2.1151	72.3993
2	682	0	67049	129	255	2024-05-18 17:17:00			2024-05-18 17:17:00	-2.1165	72.3993
2	683	0	67049	129	255	2024-05-18 17:20:00			2024-05-18 17:20:00	-2.1179	72.3993
2	684	22	67071	129	255	2024-05-18 17:23:00			2024-05-18 17:23:00	-2.11931	72.4231
2	685	2	67073	129	255	2024-05-18 17:26:00			2024-05-18 17:26:00	-2.12071	72.4252
2	686	0	67073	129	255	2024-05-18 17:29:00			2024-05-18 17:29:00	-2.12211	72.4252
2	687	0	67073	129	255	2024-05-18 17:32:00			2024-05-18 17:32:00	-2.12351	72.4252
2	688	21	67094	129	255	2024-05-18 17:35:00			2024-05-18 17:35:00	-2.12491	72.4479
2	689	25	67119	129	255	2024-05-18 17:38:00			2024-05-18 17:38:00	-2.12632	72.4749
2	690	0	67119	129	255	2024-05-18 17:41:00			2024-05-18 17:41:00	-2.12772	72.4749
2	691	2	67121	129	255	2024-05-18 17:44:00			2024-05-18 17:44:00	-2.12912	72.4771
2	692	2	67123	129	255	2024-05-18 17:47:00			2024-05-18 17:47:00	-2.13052	72.4792
2	693	10	67133	129	255	2024-05-18 17:50:00			2024-05-18 17:50:00	-2.13193	72.49
2	694	0	67133	129	255	2024-05-18 17:53:00			2024-05-18 17:53:00	-2.13333	72.49
2	695	0	67133	129	255	2024-05-18 17:56:00			2024-05-18 17:56:00	-2.13473	72.49
2	696	1	67134	129	255	2024-05-18 17:59:00			2024-05-18 17:59:00	-2.13613	72.4911
2	697	35	67169	129	255	2024-05-18 18:02:00			2024-05-18 18:02:00	-2.13753	72.5289
2	698	3	67172	129	255	2024-05-18 18:05:00			2024-05-18 18:05:00	-2.13894	72.5321
2	699	0	67172	129	255	2024-05-18 18:08:00			2024-05-18 18:08:00	-2.14034	72.5321
2	700	15	67187	129	255	2024-05-18 18:11:00			2024-05-18 18:11:00	-2.14174	72.5483
2	701	0	67187	129	255	2024-05-18 18:14:00			2024-05-18 18:14:00	-2.14314	72.5483
2	702	19	67206	129	255	2024-05-18 18:17:00			2024-05-18 18:17:00	-2.14455	72.5688
2	703	0	67206	129	255	2024-05-18 18:20:00			2024-05-18 18:20:00	-2.14595	72.5688
2	704	4	67210	129	255	2024-05-18 18:23:00			2024-05-18 18:23:00	-2.14735	72.5732
2	705	0	67210	129	255	2024-05-18 18:26:00			2024-05-18 18:26:00	-2.14875	72.5732
2	706	0	67210	129	255	2024-05-18 18:29:00			2024-05-18 18:29:00	-2.15015	72.5732
2	707	2	67212	129	255	2024-05-18 18:32:00			2024-05-18 18:32:00	-2.15156	72.5753
2	708	0	67212	129	255	2024-05-18 18:35:00			2024-05-18 18:35:00	-2.15296	72.5753
2	709	17	67229	129	255	2024-05-18 18:38:00			2024-05-18 18:38:00	-2.15436	72.5937
2	710	2	67231	129	255	2024-05-18 18:41:00			2024-05-18 18:41:00	-2.15576	72.5958
2	711	0	67231	129	255	2024-05-18 18:44:00			2024-05-18 18:44:00	-2.15716	72.5958
2	712	0	67231	129	255	2024-05-18 18:47:00			2024-05-18 18:47:00	-2.15857	72.5958
2	713	17	67248	129	255	2024-05-18 18:50:00			2024-05-18 18:50:00	-2.15997	72.6142
2	714	0	67248	129	255	2024-05-18 18:53:00			2024-05-18 18:53:00	-2.16137	72.6142
2	715	2	67250	129	255	2024-05-18 18:56:00			2024-05-18 18:56:00	-2.16277	72.6163
2	716	5	67255	129	255	2024-05-18 18:59:00			2024-05-18 18:59:00	-2.16418	72.6217
2	717	0	67255	129	255	2024-05-18 19:02:00			2024-05-18 19:02:00	-2.16558	72.6217
2	718	0	67255	129	255	2024-05-18 19:05:00			2024-05-18 19:05:00	-2.16698	72.6217
2	719	11	67266	129	255	2024-05-18 19:08:00			2024-05-18 19:08:00	-2.16838	72.6336
2	720	0	67266	129	255	2024-05-18 19:11:00			2024-05-18 19:11:00	-2.16978	72.6336
2	721	0	67266	129	255	2024-05-18 19:14:00			2024-05-18 19:14:00	-2.17119	72.6336
2	722	1	67267	129	255	2024-05-18 19:17:00			2024-05-18 19:17:00	-2.17259	72.6347
2	723	0	67267	129	255	2024-05-18 19:20:00			2024-05-18 19:20:00	-2.17399	72.6347
2	724	0	67267	129	255	2024-05-18 19:23:00			2024-05-18 19:23:00	-2.17539	72.6347
2	725	0	67267	129	255	2024-05-18 19:26:00			2024-05-18 19:26:00	-2.1768	72.6347
2	726	0	67267	129	255	2024-05-18 19:29:00			2024-05-18 19:29:00	-2.1782	72.6347
2	727	0	67267	129	255	2024-05-18 19:32:00			2024-05-18 19:32:00	-2.1796	72.6347
2	728	11	67278	129	255	2024-05-18 19:35:00			2024-05-18 19:35:00	-2.181	72.6466
2	729	0	67278	129	255	2024-05-18 19:38:00			2024-05-18 19:38:00	-2.1824	72.6466
2	730	15	67293	129	255	2024-05-18 19:41:00			2024-05-18 19:41:00	-2.18381	72.6628
2	731	1	67294	129	255	2024-05-18 19:44:00			2024-05-18 19:44:00	-2.18521	72.6639
2	732	14	67308	129	255	2024-05-18 19:47:00			2024-05-18 19:47:00	-2.18661	72.679
2	733	2	67310	129	255	2024-05-18 19:50:00			2024-05-18 19:50:00	-2.18801	72.6811
2	734	0	67310	129	255	2024-05-18 19:53:00			2024-05-18 19:53:00	-2.18941	72.6811
2	735	69	67379	129	255	2024-05-18 19:56:00			2024-05-18 19:56:00	-2.19082	72.7556
2	736	20	67399	129	255	2024-05-18 19:59:00			2024-05-18 19:59:00	-2.19222	72.7772
2	737	0	67399	129	255	2024-05-18 20:02:00			2024-05-18 20:02:00	-2.19362	72.7772
2	738	0	67399	129	255	2024-05-18 20:05:00			2024-05-18 20:05:00	-2.19502	72.7772
2	739	16	67415	129	255	2024-05-18 20:08:00			2024-05-18 20:08:00	-2.19643	72.7945
2	740	0	67415	129	255	2024-05-18 20:11:00			2024-05-18 20:11:00	-2.19783	72.7945
2	741	0	67415	129	255	2024-05-18 20:14:00			2024-05-18 20:14:00	-2.19923	72.7945
2	742	19	67434	129	255	2024-05-18 20:17:00			2024-05-18 20:17:00	-2.20063	72.815
2	743	3	67437	129	255	2024-05-18 20:20:00			2024-05-18 20:20:00	-2.20203	72.8183
2	744	3	67440	129	255	2024-05-18 20:23:00			2024-05-18 20:23:00	-2.20344	72.8215
2	745	0	67440	129	255	2024-05-18 20:26:00			2024-05-18 20:26:00	-2.20484	72.8215
2	746	0	67440	129	255	2024-05-18 20:29:00			2024-05-18 20:29:00	-2.20624	72.8215
2	747	26	67466	129	255	2024-05-18 20:32:00			2024-05-18 20:32:00	-2.20764	72.8496
2	748	0	67466	129	255	2024-05-18 20:35:00			2024-05-18 20:35:00	-2.20905	72.8496
2	749	250	67716	129	255	2024-05-18 20:38:00			2024-05-18 20:38:00	-2.21045	73.1195
2	750	134	67850	129	255	2024-05-18 20:41:00			2024-05-18 20:41:00	-2.21185	73.2642
2	751	38	67888	129	255	2024-05-18 20:44:00			2024-05-18 20:44:00	-2.21325	73.3053
2	752	0	67888	129	255	2024-05-18 20:47:00			2024-05-18 20:47:00	-2.21465	73.3053
2	753	0	67888	129	255	2024-05-18 20:50:00			2024-05-18 20:50:00	-2.21606	73.3053
2	754	0	67888	129	255	2024-05-18 20:53:00			2024-05-18 20:53:00	-2.21746	73.3053
2	755	0	67888	129	255	2024-05-18 20:56:00			2024-05-18 20:56:00	-2.21886	73.3053
2	756	0	67888	129	255	2024-05-18 20:59:00			2024-05-18 20:59:00	-2.22026	73.3053
2	757	0	67888	129	255	2024-05-18 21:02:00			2024-05-18 21:02:00	-2.22167	73.3053
2	758	0	67888	129	255	2024-05-18 21:05:00			2024-05-18 21:05:00	-2.22307	73.3053
2	759	0	67888	129	255	2024-05-18 21:08:00			2024-05-18 21:08:00	-2.22447	73.3053
2	760	0	67888	129	255	2024-05-18 21:11:00			2024-05-18 21:11:00	-2.22587	73.3053
2	761	0	67888	129	255	2024-05-18 21:14:00			2024-05-18 21:14:00	-2.22727	73.3053
2	762	0	67888	129	255	2024-05-18 21:17:00			2024-05-18 21:17:00	-2.22868	73.3053
2	763	0	67888	129	255	2024-05-18 21:20:00			2024-05-18 21:20:00	-2.23008	73.3053
2	764	0	67888	129	255	2024-05-18 21:23:00			2024-05-18 21:23:00	-2.23148	73.3053
2	765	0	67888	129	255	2024-05-18 21:26:00			2024-05-18 21:26:00	-2.23288	73.3053
2	766	0	67888	129	255	2024-05-18 21:29:00			2024-05-18 21:29:00	-2.23428	73.3053
2	767	2	67890	129	255	2024-05-18 21:32:00			2024-05-18 21:32:00	-2.23569	73.3074
2	768	0	67890	129	255	2024-05-18 21:35:00			2024-05-18 21:35:00	-2.23709	73.3074
2	769	39	67929	129	255	2024-05-18 21:38:00			2024-05-18 21:38:00	-2.23849	73.3495
2	770	2	67931	129	255	2024-05-18 21:41:00			2024-05-18 21:41:00	-2.23989	73.3517
2	771	0	67931	129	255	2024-05-18 21:44:00			2024-05-18 21:44:00	-2.2413	73.3517
2	772	15	67946	129	255	2024-05-18 21:47:00			2024-05-18 21:47:00	-2.2427	73.3679
2	773	4	67950	129	255	2024-05-18 21:50:00			2024-05-18 21:50:00	-2.2441	73.3722
2	774	3	67953	129	255	2024-05-18 21:53:00			2024-05-18 21:53:00	-2.2455	73.3754
2	775	2	67955	129	255	2024-05-18 21:56:00			2024-05-18 21:56:00	-2.2469	73.3776
2	776	3	67958	129	255	2024-05-18 21:59:00			2024-05-18 21:59:00	-2.24831	73.3808
2	777	0	67958	129	255	2024-05-18 22:02:00			2024-05-18 22:02:00	-2.24971	73.3808
2	778	0	67958	129	255	2024-05-18 22:05:00			2024-05-18 22:05:00	-2.25111	73.3808
2	779	36	67994	129	255	2024-05-18 22:08:00			2024-05-18 22:08:00	-2.25251	73.4197
2	780	0	67994	129	255	2024-05-18 22:11:00			2024-05-18 22:11:00	-2.25392	73.4197
2	781	2	67996	129	255	2024-05-18 22:14:00			2024-05-18 22:14:00	-2.25532	73.4219
2	782	9	68005	129	255	2024-05-18 22:17:00			2024-05-18 22:17:00	-2.25672	73.4316
2	783	3	68008	129	255	2024-05-18 22:20:00			2024-05-18 22:20:00	-2.25812	73.4348
2	784	0	68008	129	255	2024-05-18 22:23:00			2024-05-18 22:23:00	-2.25952	73.4348
2	785	43	68051	129	255	2024-05-18 22:26:00			2024-05-18 22:26:00	-2.26093	73.4813
2	786	0	68051	129	255	2024-05-18 22:29:00			2024-05-18 22:29:00	-2.26233	73.4813
2	787	0	68051	129	255	2024-05-18 22:32:00			2024-05-18 22:32:00	-2.26373	73.4813
2	788	0	68051	129	255	2024-05-18 22:35:00			2024-05-18 22:35:00	-2.26513	73.4813
2	789	0	68051	129	255	2024-05-18 22:38:00			2024-05-18 22:38:00	-2.26653	73.4813
2	790	0	68051	129	255	2024-05-18 22:41:00			2024-05-18 22:41:00	-2.26794	73.4813
2	791	12	68063	129	255	2024-05-18 22:44:00			2024-05-18 22:44:00	-2.26934	73.4942
2	792	0	68063	129	255	2024-05-18 22:47:00			2024-05-18 22:47:00	-2.27074	73.4942
2	793	9	68072	129	255	2024-05-18 22:50:00			2024-05-18 22:50:00	-2.27214	73.5039
2	794	0	68072	129	255	2024-05-18 22:53:00			2024-05-18 22:53:00	-2.27355	73.5039
2	795	1	68073	129	255	2024-05-18 22:56:00			2024-05-18 22:56:00	-2.27495	73.505
2	796	0	68073	129	255	2024-05-18 22:59:00			2024-05-18 22:59:00	-2.27635	73.505
2	797	0	68073	129	255	2024-05-18 23:02:00			2024-05-18 23:02:00	-2.27775	73.505
2	798	11	68084	129	255	2024-05-18 23:05:00			2024-05-18 23:05:00	-2.27915	73.5169
2	799	0	68084	129	255	2024-05-18 23:08:00			2024-05-18 23:08:00	-2.28056	73.5169
2	800	0	68084	129	255	2024-05-18 23:11:00			2024-05-18 23:11:00	-2.28196	73.5169
2	801	0	68084	129	255	2024-05-18 23:14:00			2024-05-18 23:14:00	-2.28336	73.5169
2	802	0	68084	129	255	2024-05-18 23:17:00			2024-05-18 23:17:00	-2.28476	73.5169
2	803	0	68084	129	255	2024-05-18 23:20:00			2024-05-18 23:20:00	-2.28617	73.5169
2	804	3	68087	129	255	2024-05-18 23:23:00			2024-05-18 23:23:00	-2.28757	73.5201
2	805	0	68087	129	255	2024-05-18 23:26:00			2024-05-18 23:26:00	-2.28897	73.5201
2	806	3	68090	129	255	2024-05-18 23:29:00			2024-05-18 23:29:00	-2.29037	73.5234
2	807	13	68103	129	255	2024-05-18 23:32:00			2024-05-18 23:32:00	-2.29177	73.5374
2	808	0	68103	129	255	2024-05-18 23:35:00			2024-05-18 23:35:00	-2.29318	73.5374
2	809	0	68103	129	255	2024-05-18 23:38:00			2024-05-18 23:38:00	-2.29458	73.5374
2	810	0	68103	129	255	2024-05-18 23:41:00			2024-05-18 23:41:00	-2.29598	73.5374
2	811	2	68105	129	255	2024-05-18 23:44:00			2024-05-18 23:44:00	-2.29738	73.5396
2	812	4	68109	129	255	2024-05-18 23:47:00			2024-05-18 23:47:00	-2.29878	73.5439
2	813	6	68115	129	255	2024-05-18 23:50:00			2024-05-18 23:50:00	-2.30019	73.5504
2	814	17	68132	129	255	2024-05-18 23:53:00			2024-05-18 23:53:00	-2.30159	73.5687
2	815	0	68132	129	255	2024-05-18 23:56:00			2024-05-18 23:56:00	-2.30299	73.5687
2	816	0	68132	129	255	2024-05-18 23:59:00			2024-05-18 23:59:00	-2.30439	73.5687
2	817	8	68140	129	255	2024-05-19 00:02:00			2024-05-19 00:02:00	-2.3058	73.5774
2	818	3	68143	129	255	2024-05-19 00:05:00			2024-05-19 00:05:00	-2.3072	73.5806
2	819	2	68145	129	255	2024-05-19 00:08:00			2024-05-19 00:08:00	-2.3086	73.5828
2	820	0	68145	129	255	2024-05-19 00:11:00			2024-05-19 00:11:00	-2.31	73.5828
2	821	10	68155	129	255	2024-05-19 00:14:00			2024-05-19 00:14:00	-2.3114	73.5936
2	822	0	68155	129	255	2024-05-19 00:17:00			2024-05-19 00:17:00	-2.31281	73.5936
2	823	0	68155	129	255	2024-05-19 00:20:00			2024-05-19 00:20:00	-2.31421	73.5936
2	824	0	68155	129	255	2024-05-19 00:23:00			2024-05-19 00:23:00	-2.31561	73.5936
2	825	16	68171	129	255	2024-05-19 00:26:00			2024-05-19 00:26:00	-2.31701	73.6108
2	826	2	68173	129	255	2024-05-19 00:29:00			2024-05-19 00:29:00	-2.31842	73.613
2	827	1	68174	129	255	2024-05-19 00:32:00			2024-05-19 00:32:00	-2.31982	73.6141
2	828	0	68174	129	255	2024-05-19 00:35:00			2024-05-19 00:35:00	-2.32122	73.6141
2	829	0	68174	129	255	2024-05-19 00:38:00			2024-05-19 00:38:00	-2.32262	73.6141
2	830	4	68178	129	255	2024-05-19 00:41:00			2024-05-19 00:41:00	-2.32402	73.6184
2	831	11	68189	129	255	2024-05-19 00:44:00			2024-05-19 00:44:00	-2.32543	73.6303
2	832	0	68189	129	255	2024-05-19 00:47:00			2024-05-19 00:47:00	-2.32683	73.6303
2	833	2	68191	129	255	2024-05-19 00:50:00			2024-05-19 00:50:00	-2.32823	73.6324
2	834	6	68197	129	255	2024-05-19 00:53:00			2024-05-19 00:53:00	-2.32963	73.6389
2	835	3	68200	129	255	2024-05-19 00:56:00			2024-05-19 00:56:00	-2.33103	73.6422
2	836	1	68201	129	255	2024-05-19 00:59:00			2024-05-19 00:59:00	-2.33244	73.6432
2	837	0	68201	129	255	2024-05-19 01:02:00			2024-05-19 01:02:00	-2.33384	73.6432
2	838	12	68213	129	255	2024-05-19 01:05:00			2024-05-19 01:05:00	-2.33524	73.6562
2	839	0	68213	129	255	2024-05-19 01:08:00			2024-05-19 01:08:00	-2.33664	73.6562
2	840	0	68213	129	255	2024-05-19 01:11:00			2024-05-19 01:11:00	-2.33805	73.6562
2	841	13	68226	129	255	2024-05-19 01:14:00			2024-05-19 01:14:00	-2.33945	73.6702
2	842	2	68228	129	255	2024-05-19 01:17:00			2024-05-19 01:17:00	-2.34085	73.6724
2	843	10	68238	129	255	2024-05-19 01:20:00			2024-05-19 01:20:00	-2.34225	73.6832
2	844	2	68240	129	255	2024-05-19 01:23:00			2024-05-19 01:23:00	-2.34365	73.6853
2	845	0	68240	129	255	2024-05-19 01:26:00			2024-05-19 01:26:00	-2.34506	73.6853
2	846	8	68248	129	255	2024-05-19 01:29:00			2024-05-19 01:29:00	-2.34646	73.694
2	847	3	68251	129	255	2024-05-19 01:32:00			2024-05-19 01:32:00	-2.34786	73.6972
2	848	2	68253	129	255	2024-05-19 01:35:00			2024-05-19 01:35:00	-2.34926	73.6994
2	849	3	68256	129	255	2024-05-19 01:38:00			2024-05-19 01:38:00	-2.35067	73.7026
2	850	0	68256	129	255	2024-05-19 01:41:00			2024-05-19 01:41:00	-2.35207	73.7026
2	851	0	68256	129	255	2024-05-19 01:44:00			2024-05-19 01:44:00	-2.35347	73.7026
2	852	6	68262	129	255	2024-05-19 01:47:00			2024-05-19 01:47:00	-2.35487	73.7091
2	853	0	68262	129	255	2024-05-19 01:50:00			2024-05-19 01:50:00	-2.35627	73.7091
2	854	20	68282	129	255	2024-05-19 01:53:00			2024-05-19 01:53:00	-2.35768	73.7307
2	855	0	68282	129	255	2024-05-19 01:56:00			2024-05-19 01:56:00	-2.35908	73.7307
2	856	0	68282	129	255	2024-05-19 01:59:00			2024-05-19 01:59:00	-2.36048	73.7307
2	857	13	68295	129	255	2024-05-19 02:02:00			2024-05-19 02:02:00	-2.36188	73.7447
2	858	0	68295	129	255	2024-05-19 02:05:00			2024-05-19 02:05:00	-2.36328	73.7447
2	859	3	68298	129	255	2024-05-19 02:08:00			2024-05-19 02:08:00	-2.36469	73.748
2	860	2	68300	129	255	2024-05-19 02:11:00			2024-05-19 02:11:00	-2.36609	73.7501
2	861	7	68307	129	255	2024-05-19 02:14:00			2024-05-19 02:14:00	-2.36749	73.7577
2	862	2	68309	129	255	2024-05-19 02:17:00			2024-05-19 02:17:00	-2.36889	73.7599
2	863	0	68309	129	255	2024-05-19 02:20:00			2024-05-19 02:20:00	-2.3703	73.7599
2	864	17	68326	129	255	2024-05-19 02:23:00			2024-05-19 02:23:00	-2.3717	73.7782
2	865	2	68328	129	255	2024-05-19 02:26:00			2024-05-19 02:26:00	-2.3731	73.7804
2	866	7	68335	129	255	2024-05-19 02:29:00			2024-05-19 02:29:00	-2.3745	73.7879
2	867	5	68340	129	255	2024-05-19 02:32:00			2024-05-19 02:32:00	-2.3759	73.7933
2	868	13	68353	129	255	2024-05-19 02:35:00			2024-05-19 02:35:00	-2.37731	73.8074
2	869	6	68359	129	255	2024-05-19 02:38:00			2024-05-19 02:38:00	-2.37871	73.8138
2	870	35	68394	129	255	2024-05-19 02:41:00			2024-05-19 02:41:00	-2.38011	73.8516
2	871	4	68398	129	255	2024-05-19 02:44:00			2024-05-19 02:44:00	-2.38151	73.856
2	872	0	68398	129	255	2024-05-19 02:47:00			2024-05-19 02:47:00	-2.38292	73.856
2	873	4	68402	129	255	2024-05-19 02:50:00			2024-05-19 02:50:00	-2.38432	73.8603
2	874	0	68402	129	255	2024-05-19 02:53:00			2024-05-19 02:53:00	-2.38572	73.8603
2	875	0	68402	129	255	2024-05-19 02:56:00			2024-05-19 02:56:00	-2.38712	73.8603
2	876	0	68402	129	255	2024-05-19 02:59:00			2024-05-19 02:59:00	-2.38852	73.8603
2	877	4	68406	129	255	2024-05-19 03:02:00			2024-05-19 03:02:00	-2.38993	73.8646
2	878	31	68437	129	255	2024-05-19 03:05:00			2024-05-19 03:05:00	-2.39133	73.8981
2	879	0	68437	129	255	2024-05-19 03:08:00			2024-05-19 03:08:00	-2.39273	73.8981
2	880	22	68459	129	255	2024-05-19 03:11:00			2024-05-19 03:11:00	-2.39413	73.9218
2	881	0	68459	129	255	2024-05-19 03:14:00			2024-05-19 03:14:00	-2.39553	73.9218
2	882	2	68461	129	255	2024-05-19 03:17:00			2024-05-19 03:17:00	-2.39694	73.924
2	883	0	68461	129	255	2024-05-19 03:20:00			2024-05-19 03:20:00	-2.39834	73.924
2	884	14	68475	129	255	2024-05-19 03:23:00			2024-05-19 03:23:00	-2.39974	73.9391
2	885	0	68475	129	255	2024-05-19 03:26:00			2024-05-19 03:26:00	-2.40114	73.9391
2	886	0	68475	129	255	2024-05-19 03:29:00			2024-05-19 03:29:00	-2.40255	73.9391
2	887	15	68490	129	255	2024-05-19 03:32:00			2024-05-19 03:32:00	-2.40395	73.9553
2	888	2	68492	129	255	2024-05-19 03:35:00			2024-05-19 03:35:00	-2.40535	73.9575
2	889	3	68495	129	255	2024-05-19 03:38:00			2024-05-19 03:38:00	-2.40675	73.9607
2	890	1	68496	129	255	2024-05-19 03:41:00			2024-05-19 03:41:00	-2.40815	73.9618
2	891	0	68496	129	255	2024-05-19 03:44:00			2024-05-19 03:44:00	-2.40956	73.9618
2	892	17	68513	129	255	2024-05-19 03:47:00			2024-05-19 03:47:00	-2.41096	73.9801
2	893	1	68514	129	255	2024-05-19 03:50:00			2024-05-19 03:50:00	-2.41236	73.9812
2	894	1	68515	129	255	2024-05-19 03:53:00			2024-05-19 03:53:00	-2.41376	73.9823
2	895	0	68515	129	255	2024-05-19 03:56:00			2024-05-19 03:56:00	-2.41517	73.9823
2	896	17	68532	129	255	2024-05-19 03:59:00			2024-05-19 03:59:00	-2.41657	74.0006
2	897	1	68533	129	255	2024-05-19 04:02:00			2024-05-19 04:02:00	-2.41797	74.0017
2	898	8	68541	129	255	2024-05-19 04:05:00			2024-05-19 04:05:00	-2.41937	74.0104
2	899	13	68554	129	255	2024-05-19 04:08:00			2024-05-19 04:08:00	-2.42077	74.0244
2	900	7	68561	129	255	2024-05-19 04:11:00			2024-05-19 04:11:00	-2.42218	74.032
2	901	0	68561	129	255	2024-05-19 04:14:00			2024-05-19 04:14:00	-2.42358	74.032
2	902	18	68579	129	255	2024-05-19 04:17:00			2024-05-19 04:17:00	-2.42498	74.0514
2	903	0	68579	129	255	2024-05-19 04:20:00			2024-05-19 04:20:00	-2.42638	74.0514
2	904	0	68579	129	255	2024-05-19 04:23:00			2024-05-19 04:23:00	-2.42778	74.0514
2	905	1	68580	129	255	2024-05-19 04:26:00			2024-05-19 04:26:00	-2.42919	74.0525
2	906	1	68581	129	255	2024-05-19 04:29:00			2024-05-19 04:29:00	-2.43059	74.0536
2	907	8	68589	129	255	2024-05-19 04:32:00			2024-05-19 04:32:00	-2.43199	74.0622
2	908	0	68589	129	255	2024-05-19 04:35:00			2024-05-19 04:35:00	-2.43339	74.0622
2	909	0	68589	129	255	2024-05-19 04:38:00			2024-05-19 04:38:00	-2.4348	74.0622
2	910	4	68593	129	255	2024-05-19 04:41:00			2024-05-19 04:41:00	-2.4362	74.0665
2	911	22	68615	129	255	2024-05-19 04:44:00			2024-05-19 04:44:00	-2.4376	74.0903
2	912	1	68616	129	255	2024-05-19 04:47:00			2024-05-19 04:47:00	-2.439	74.0914
2	913	1	68617	129	255	2024-05-19 04:50:00			2024-05-19 04:50:00	-2.4404	74.0924
2	914	1	68618	129	255	2024-05-19 04:53:00			2024-05-19 04:53:00	-2.44181	74.0935
2	915	0	68618	129	255	2024-05-19 04:56:00			2024-05-19 04:56:00	-2.44321	74.0935
2	916	3	68621	129	255	2024-05-19 04:59:00			2024-05-19 04:59:00	-2.44461	74.0967
2	917	1	68622	129	255	2024-05-19 05:02:00			2024-05-19 05:02:00	-2.44601	74.0978
2	918	30	68652	129	255	2024-05-19 05:05:00			2024-05-19 05:05:00	-2.44742	74.1302
2	919	0	68652	129	255	2024-05-19 05:08:00			2024-05-19 05:08:00	-2.44882	74.1302
2	920	38	68690	129	255	2024-05-19 05:11:00			2024-05-19 05:11:00	-2.45022	74.1713
2	921	3	68693	129	255	2024-05-19 05:14:00			2024-05-19 05:14:00	-2.45162	74.1745
2	922	2	68695	129	255	2024-05-19 05:17:00			2024-05-19 05:17:00	-2.45302	74.1767
2	923	3	68698	129	255	2024-05-19 05:20:00			2024-05-19 05:20:00	-2.45443	74.1799
2	924	2	68700	129	255	2024-05-19 05:23:00			2024-05-19 05:23:00	-2.45583	74.1821
2	925	39	68739	129	255	2024-05-19 05:26:00			2024-05-19 05:26:00	-2.45723	74.2242
2	926	15	68754	129	255	2024-05-19 05:29:00			2024-05-19 05:29:00	-2.45863	74.2404
2	927	1	68755	129	255	2024-05-19 05:32:00			2024-05-19 05:32:00	-2.46003	74.2414
2	928	0	68755	129	255	2024-05-19 05:35:00			2024-05-19 05:35:00	-2.46144	74.2414
2	929	0	68755	129	255	2024-05-19 05:38:00			2024-05-19 05:38:00	-2.46284	74.2414
2	930	14	68769	129	255	2024-05-19 05:41:00			2024-05-19 05:41:00	-2.46424	74.2566
2	931	0	68769	129	255	2024-05-19 05:44:00			2024-05-19 05:44:00	-2.46564	74.2566
2	932	11	68780	129	255	2024-05-19 05:47:00			2024-05-19 05:47:00	-2.46705	74.2684
2	933	0	68780	129	255	2024-05-19 05:50:00			2024-05-19 05:50:00	-2.46845	74.2684
2	934	9	68789	129	255	2024-05-19 05:53:00			2024-05-19 05:53:00	-2.46985	74.2782
2	935	0	68789	129	255	2024-05-19 05:56:00			2024-05-19 05:56:00	-2.47125	74.2782
2	936	0	68789	129	255	2024-05-19 05:59:00			2024-05-19 05:59:00	-2.47265	74.2782
2	937	38	68827	129	255	2024-05-19 06:02:00			2024-05-19 06:02:00	-2.47406	74.3192
2	938	31	68858	129	255	2024-05-19 06:05:00			2024-05-19 06:05:00	-2.47546	74.3527
2	939	5	68863	129	255	2024-05-19 06:08:00			2024-05-19 06:08:00	-2.47686	74.3581
2	940	55	68918	129	255	2024-05-19 06:11:00			2024-05-19 06:11:00	-2.47826	74.4174
2	941	0	68918	129	255	2024-05-19 06:14:00			2024-05-19 06:14:00	-2.47967	74.4174
2	942	39	68957	129	255	2024-05-19 06:17:00			2024-05-19 06:17:00	-2.48107	74.4596
2	943	17	68974	129	255	2024-05-19 06:20:00			2024-05-19 06:20:00	-2.48247	74.4779
2	944	47	69021	129	255	2024-05-19 06:23:00			2024-05-19 06:23:00	-2.48387	74.5287
2	945	0	69021	129	255	2024-05-19 06:26:00			2024-05-19 06:26:00	-2.48527	74.5287
2	946	0	69021	129	255	2024-05-19 06:29:00			2024-05-19 06:29:00	-2.48668	74.5287
2	947	0	69021	129	255	2024-05-19 06:32:00			2024-05-19 06:32:00	-2.48808	74.5287
2	948	0	69021	129	255	2024-05-19 06:35:00			2024-05-19 06:35:00	-2.48948	74.5287
2	949	12	69033	129	255	2024-05-19 06:38:00			2024-05-19 06:38:00	-2.49088	74.5416
2	950	6	69039	129	255	2024-05-19 06:41:00			2024-05-19 06:41:00	-2.49228	74.5481
2	951	0	69039	129	255	2024-05-19 06:44:00			2024-05-19 06:44:00	-2.49369	74.5481
2	952	0	69039	129	255	2024-05-19 06:47:00			2024-05-19 06:47:00	-2.49509	74.5481
2	953	39	69078	129	255	2024-05-19 06:50:00			2024-05-19 06:50:00	-2.49649	74.5902
2	954	3	69081	129	255	2024-05-19 06:53:00			2024-05-19 06:53:00	-2.49789	74.5935
2	955	11	69092	129	255	2024-05-19 06:56:00			2024-05-19 06:56:00	-2.4993	74.6053
2	956	10	69102	129	255	2024-05-19 06:59:00			2024-05-19 06:59:00	-2.5007	74.6161
2	957	13	69115	129	255	2024-05-19 07:02:00			2024-05-19 07:02:00	-2.5021	74.6302
2	958	9	69124	129	255	2024-05-19 07:05:00			2024-05-19 07:05:00	-2.5035	74.6399
2	959	28	69152	129	255	2024-05-19 07:08:00			2024-05-19 07:08:00	-2.5049	74.6701
2	960	12	69164	129	255	2024-05-19 07:11:00			2024-05-19 07:11:00	-2.50631	74.6831
2	961	0	69164	129	255	2024-05-19 07:14:00			2024-05-19 07:14:00	-2.50771	74.6831
2	962	0	69164	129	255	2024-05-19 07:17:00			2024-05-19 07:17:00	-2.50911	74.6831
2	963	6	69170	129	255	2024-05-19 07:20:00			2024-05-19 07:20:00	-2.51051	74.6896
2	964	6	69176	129	255	2024-05-19 07:23:00			2024-05-19 07:23:00	-2.51192	74.696
2	965	0	69176	129	255	2024-05-19 07:26:00			2024-05-19 07:26:00	-2.51332	74.696
2	966	2	69178	129	255	2024-05-19 07:29:00			2024-05-19 07:29:00	-2.51472	74.6982
2	967	0	69178	129	255	2024-05-19 07:32:00			2024-05-19 07:32:00	-2.51612	74.6982
2	968	0	69178	129	255	2024-05-19 07:35:00			2024-05-19 07:35:00	-2.51752	74.6982
2	969	0	69178	129	255	2024-05-19 07:38:00			2024-05-19 07:38:00	-2.51893	74.6982
2	970	0	69178	129	255	2024-05-19 07:41:00			2024-05-19 07:41:00	-2.52033	74.6982
2	971	4	69182	129	255	2024-05-19 07:44:00			2024-05-19 07:44:00	-2.52173	74.7025
2	972	0	69182	129	255	2024-05-19 07:47:00			2024-05-19 07:47:00	-2.52313	74.7025
2	973	0	69182	129	255	2024-05-19 07:50:00			2024-05-19 07:50:00	-2.52453	74.7025
2	974	3	69185	129	255	2024-05-19 07:53:00			2024-05-19 07:53:00	-2.52594	74.7058
2	975	0	69185	129	255	2024-05-19 07:56:00			2024-05-19 07:56:00	-2.52734	74.7058
2	976	54	69239	129	255	2024-05-19 07:59:00			2024-05-19 07:59:00	-2.52874	74.7641
2	977	3	69242	129	255	2024-05-19 08:02:00			2024-05-19 08:02:00	-2.53014	74.7673
2	978	2	69244	129	255	2024-05-19 08:05:00			2024-05-19 08:05:00	-2.53155	74.7695
2	979	23	69267	129	255	2024-05-19 08:08:00			2024-05-19 08:08:00	-2.53295	74.7943
2	980	6	69273	129	255	2024-05-19 08:11:00			2024-05-19 08:11:00	-2.53435	74.8008
2	981	14	69287	129	255	2024-05-19 08:14:00			2024-05-19 08:14:00	-2.53575	74.8159
2	982	3	69290	129	255	2024-05-19 08:17:00			2024-05-19 08:17:00	-2.53715	74.8191
2	983	7	69297	129	255	2024-05-19 08:20:00			2024-05-19 08:20:00	-2.53856	74.8267
2	984	29	69326	129	255	2024-05-19 08:23:00			2024-05-19 08:23:00	-2.53996	74.858
2	985	0	69326	129	255	2024-05-19 08:26:00			2024-05-19 08:26:00	-2.54136	74.858
2	986	4	69330	129	255	2024-05-19 08:29:00			2024-05-19 08:29:00	-2.54276	74.8623
2	987	12	69342	129	255	2024-05-19 08:32:00			2024-05-19 08:32:00	-2.54417	74.8753
2	988	54	69396	129	255	2024-05-19 08:35:00			2024-05-19 08:35:00	-2.54557	74.9336
2	989	1	69397	129	255	2024-05-19 08:38:00			2024-05-19 08:38:00	-2.54697	74.9347
2	990	2	69399	129	255	2024-05-19 08:41:00			2024-05-19 08:41:00	-2.54837	74.9368
2	991	15	69414	129	255	2024-05-19 08:44:00			2024-05-19 08:44:00	-2.54977	74.953
2	992	10	69424	129	255	2024-05-19 08:47:00			2024-05-19 08:47:00	-2.55118	74.9638
2	993	9	69433	129	255	2024-05-19 08:50:00			2024-05-19 08:50:00	-2.55258	74.9735
2	994	19	69452	129	255	2024-05-19 08:53:00			2024-05-19 08:53:00	-2.55398	74.9941
2	995	30	69482	129	255	2024-05-19 08:56:00			2024-05-19 08:56:00	-2.55538	75.0265
2	996	0	69482	129	255	2024-05-19 08:59:00			2024-05-19 08:59:00	-2.55678	75.0265
2	997	69	69551	129	255	2024-05-19 09:02:00			2024-05-19 09:02:00	-2.55819	75.101
2	998	0	69551	129	255	2024-05-19 09:05:00			2024-05-19 09:05:00	-2.55959	75.101
2	999	0	69551	129	255	2024-05-19 09:08:00			2024-05-19 09:08:00	-2.56099	75.101
2	1000	22	69573	129	255	2024-05-19 09:11:00			2024-05-19 09:11:00	-2.56239	75.1247
2	1001	0	69573	129	255	2024-05-19 09:14:00			2024-05-19 09:14:00	-2.5638	75.1247
2	1002	13	69586	129	255	2024-05-19 09:17:00			2024-05-19 09:17:00	-2.5652	75.1388
2	1003	28	69614	129	255	2024-05-19 09:20:00			2024-05-19 09:20:00	-2.5666	75.169
2	1004	0	69614	129	255	2024-05-19 09:23:00			2024-05-19 09:23:00	-2.568	75.169
2	1005	30	69644	129	255	2024-05-19 09:26:00			2024-05-19 09:26:00	-2.5694	75.2014
2	1006	3	69647	129	255	2024-05-19 09:29:00			2024-05-19 09:29:00	-2.57081	75.2046
2	1007	60	69707	129	255	2024-05-19 09:32:00			2024-05-19 09:32:00	-2.57221	75.2694
2	1008	4	69711	129	255	2024-05-19 09:35:00			2024-05-19 09:35:00	-2.57361	75.2737
2	1009	0	69711	129	255	2024-05-19 09:38:00			2024-05-19 09:38:00	-2.57501	75.2737
2	1010	5	69716	129	255	2024-05-19 09:41:00			2024-05-19 09:41:00	-2.57642	75.2791
2	1011	16	69732	129	255	2024-05-19 09:44:00			2024-05-19 09:44:00	-2.57782	75.2964
2	1012	13	69745	129	255	2024-05-19 09:47:00			2024-05-19 09:47:00	-2.57922	75.3104
2	1013	10	69755	129	255	2024-05-19 09:50:00			2024-05-19 09:50:00	-2.58062	75.3212
2	1014	0	69755	129	255	2024-05-19 09:53:00			2024-05-19 09:53:00	-2.58202	75.3212
2	1015	1	69756	129	255	2024-05-19 09:56:00			2024-05-19 09:56:00	-2.58343	75.3223
2	1016	16	69772	129	255	2024-05-19 09:59:00			2024-05-19 09:59:00	-2.58483	75.3396
2	1017	0	69772	129	255	2024-05-19 10:02:00			2024-05-19 10:02:00	-2.58623	75.3396
2	1018	38	69810	129	255	2024-05-19 10:05:00			2024-05-19 10:05:00	-2.58763	75.3806
2	1019	0	69810	129	255	2024-05-19 10:08:00			2024-05-19 10:08:00	-2.58903	75.3806
2	1020	0	69810	129	255	2024-05-19 10:11:00			2024-05-19 10:11:00	-2.59044	75.3806
2	1021	62	69872	129	255	2024-05-19 10:14:00			2024-05-19 10:14:00	-2.59184	75.4476
2	1022	0	69872	129	255	2024-05-19 10:17:00			2024-05-19 10:17:00	-2.59324	75.4476
2	1023	0	69872	129	255	2024-05-19 10:20:00			2024-05-19 10:20:00	-2.59464	75.4476
2	1024	2	69874	129	255	2024-05-19 10:23:00			2024-05-19 10:23:00	-2.59605	75.4497
2	1025	0	69874	129	255	2024-05-19 10:26:00			2024-05-19 10:26:00	-2.59745	75.4497
2	1026	5	69879	129	255	2024-05-19 10:29:00			2024-05-19 10:29:00	-2.59885	75.4551
2	1027	4	69883	129	255	2024-05-19 10:32:00			2024-05-19 10:32:00	-2.60025	75.4595
2	1028	1	69884	129	255	2024-05-19 10:35:00			2024-05-19 10:35:00	-2.60165	75.4605
2	1029	5	69889	129	255	2024-05-19 10:38:00			2024-05-19 10:38:00	-2.60306	75.4659
2	1030	1	69890	129	255	2024-05-19 10:41:00			2024-05-19 10:41:00	-2.60446	75.467
2	1031	2	69892	129	255	2024-05-19 10:44:00			2024-05-19 10:44:00	-2.60586	75.4692
2	1032	26	69918	129	255	2024-05-19 10:48:00			2024-05-19 10:48:00	-2.60773	75.4972
2	1033	0	69918	129	255	2024-05-19 10:51:00			2024-05-19 10:51:00	-2.60913	75.4972
2	1034	6	69924	129	255	2024-05-19 10:54:00			2024-05-19 10:54:00	-2.61053	75.5037
2	1035	0	69924	129	255	2024-05-19 10:57:00			2024-05-19 10:57:00	-2.61194	75.5037
2	1036	2	69926	129	255	2024-05-19 11:00:00			2024-05-19 11:00:00	-2.61334	75.5059
2	1037	2	69928	129	255	2024-05-19 11:03:00			2024-05-19 11:03:00	-2.61474	75.508
2	1038	2	69930	129	255	2024-05-19 11:06:00			2024-05-19 11:06:00	-2.61614	75.5102
2	1039	20	69950	129	255	2024-05-19 11:09:00			2024-05-19 11:09:00	-2.61755	75.5318
2	1040	0	69950	129	255	2024-05-19 11:12:00			2024-05-19 11:12:00	-2.61895	75.5318
2	1041	3	69953	129	255	2024-05-19 11:15:00			2024-05-19 11:15:00	-2.62035	75.535
2	1042	7	69960	129	255	2024-05-19 11:18:00			2024-05-19 11:18:00	-2.62175	75.5426
2	1043	0	69960	129	255	2024-05-19 11:21:00			2024-05-19 11:21:00	-2.62315	75.5426
2	1044	0	69960	129	255	2024-05-19 11:24:00			2024-05-19 11:24:00	-2.62456	75.5426
2	1045	0	69960	129	255	2024-05-19 11:27:00			2024-05-19 11:27:00	-2.62596	75.5426
2	1046	23	69983	129	255	2024-05-19 11:30:00			2024-05-19 11:30:00	-2.62736	75.5674
2	1047	7	69990	129	255	2024-05-19 11:33:00			2024-05-19 11:33:00	-2.62876	75.575
2	1048	3	69993	129	255	2024-05-19 11:36:00			2024-05-19 11:36:00	-2.63017	75.5782
2	1049	15	70008	129	255	2024-05-19 11:39:00			2024-05-19 11:39:00	-2.63157	75.5944
2	1050	0	70008	129	255	2024-05-19 11:42:00			2024-05-19 11:42:00	-2.63297	75.5944
2	1051	0	70008	129	255	2024-05-19 11:45:00			2024-05-19 11:45:00	-2.63437	75.5944
2	1052	1	70009	129	255	2024-05-19 11:48:00			2024-05-19 11:48:00	-2.63577	75.5955
2	1053	0	70009	129	255	2024-05-19 11:51:00			2024-05-19 11:51:00	-2.63718	75.5955
2	1054	4	70013	129	255	2024-05-19 11:54:00			2024-05-19 11:54:00	-2.63858	75.5998
2	1055	0	70013	129	255	2024-05-19 11:57:00			2024-05-19 11:57:00	-2.63998	75.5998
3	1	0	70013	129	255	2024-05-19 12:22:00			2024-05-19 12:22:00	-2.65167	75.5998
3	2	106	70119	129	255	2024-05-19 12:25:00			2024-05-19 12:25:00	-2.65307	75.7143
3	3	17	70136	129	255	2024-05-19 12:28:00			2024-05-19 12:28:00	-2.65447	75.7326
3	4	17	70153	129	255	2024-05-19 12:31:00			2024-05-19 12:31:00	-2.65587	75.751
3	5	43	70196	129	255	2024-05-19 12:34:00			2024-05-19 12:34:00	-2.65727	75.7974
3	6	0	70196	129	255	2024-05-19 12:37:00			2024-05-19 12:37:00	-2.65868	75.7974
3	7	0	70196	129	255	2024-05-19 12:40:00			2024-05-19 12:40:00	-2.66008	75.7974
3	8	6	70202	129	255	2024-05-19 12:43:00			2024-05-19 12:43:00	-2.66148	75.8039
3	9	0	70202	129	255	2024-05-19 12:46:00			2024-05-19 12:46:00	-2.66288	75.8039
3	10	0	70202	129	255	2024-05-19 12:49:00			2024-05-19 12:49:00	-2.66428	75.8039
3	11	0	70202	129	255	2024-05-19 12:52:00			2024-05-19 12:52:00	-2.66569	75.8039
3	12	33	70235	129	255	2024-05-19 12:55:00			2024-05-19 12:55:00	-2.66709	75.8395
3	13	44	70279	129	255	2024-05-19 12:58:00			2024-05-19 12:58:00	-2.66849	75.8871
3	14	0	70279	129	255	2024-05-19 13:01:00			2024-05-19 13:01:00	-2.66989	75.8871
3	15	0	70279	129	255	2024-05-19 13:04:00			2024-05-19 13:04:00	-2.6713	75.8871
3	16	1	70280	129	255	2024-05-19 13:07:00			2024-05-19 13:07:00	-2.6727	75.8881
3	17	65	70345	129	255	2024-05-19 13:10:00			2024-05-19 13:10:00	-2.6741	75.9583
3	18	19	70364	129	255	2024-05-19 13:13:00			2024-05-19 13:13:00	-2.6755	75.9788
3	19	1	70365	129	255	2024-05-19 13:16:00			2024-05-19 13:16:00	-2.6769	75.9799
3	20	20	70385	129	255	2024-05-19 13:19:00			2024-05-19 13:19:00	-2.67831	76.0015
3	21	34	70419	129	255	2024-05-19 13:22:00			2024-05-19 13:22:00	-2.67971	76.0382
3	22	0	70419	129	255	2024-05-19 13:25:00			2024-05-19 13:25:00	-2.68111	76.0382
3	23	7	70426	129	255	2024-05-19 13:28:00			2024-05-19 13:28:00	-2.68251	76.0458
3	24	0	70426	129	255	2024-05-19 13:31:00			2024-05-19 13:31:00	-2.68392	76.0458
3	25	22	70448	129	255	2024-05-19 13:34:00			2024-05-19 13:34:00	-2.68532	76.0695
3	26	0	70448	129	255	2024-05-19 13:37:00			2024-05-19 13:37:00	-2.68672	76.0695
3	27	19	70467	129	255	2024-05-19 13:40:00			2024-05-19 13:40:00	-2.68812	76.0901
3	28	6	70473	129	255	2024-05-19 13:43:00			2024-05-19 13:43:00	-2.68952	76.0965
3	29	2	70475	129	255	2024-05-19 13:46:00			2024-05-19 13:46:00	-2.69093	76.0987
3	30	0	70475	129	255	2024-05-19 13:49:00			2024-05-19 13:49:00	-2.69233	76.0987
3	31	40	70515	129	255	2024-05-19 13:52:00			2024-05-19 13:52:00	-2.69373	76.1419
3	32	0	70515	129	255	2024-05-19 13:55:00			2024-05-19 13:55:00	-2.69513	76.1419
3	33	175	70690	129	255	2024-05-19 13:58:00			2024-05-19 13:58:00	-2.69653	76.3308
3	34	0	70690	129	255	2024-05-19 14:01:00			2024-05-19 14:01:00	-2.69794	76.3308
3	35	0	70690	129	255	2024-05-19 14:04:00			2024-05-19 14:04:00	-2.69934	76.3308
3	36	0	70690	129	255	2024-05-19 14:07:00			2024-05-19 14:07:00	-2.70074	76.3308
3	37	41	70731	129	255	2024-05-19 14:10:00			2024-05-19 14:10:00	-2.70214	76.3751
3	38	0	70731	129	255	2024-05-19 14:13:00			2024-05-19 14:13:00	-2.70355	76.3751
3	39	17	70748	129	255	2024-05-19 14:16:00			2024-05-19 14:16:00	-2.70495	76.3935
[truncated: 4,757 more rows]

## Sheet: Rhus 2
Parte		Area	Area acumulada	MinThr	MaxThr	HORA ENSENADA	PendientePROMEDIO	InterceptoPROMEDIO	ESTAMPA DE TIEMPO ENSENADA	Potencial hídrico	Embolismo
1	1	0	0	129	255	2024-06-25 10:03:00	-0.551258	25064.2	2024-06-25 10:03:00	-0.673189	0
1	2	0	0	129	255	2024-06-25 10:06:00			2024-06-25 10:06:00	-0.674337	0
1	3	0	0	129	255	2024-06-25 10:09:00			2024-06-25 10:09:00	-0.675486	0
1	4	0	0	129	255	2024-06-25 10:12:00			2024-06-25 10:12:00	-0.676634	0
1	5	0	0	129	255	2024-06-25 10:15:00			2024-06-25 10:15:00	-0.677782	0
1	6	0	0	129	255	2024-06-25 10:18:00			2024-06-25 10:18:00	-0.678931	0
1	7	0	0	129	255	2024-06-25 10:21:00			2024-06-25 10:21:00	-0.680079	0
1	8	0	0	129	255	2024-06-25 10:24:00			2024-06-25 10:24:00	-0.681228	0
1	9	0	0	129	255	2024-06-25 10:27:00			2024-06-25 10:27:00	-0.682376	0
1	10	0	0	129	255	2024-06-25 10:30:00			2024-06-25 10:30:00	-0.683525	0
1	11	0	0	129	255	2024-06-25 10:33:00			2024-06-25 10:33:00	-0.684673	0
1	12	0	0	129	255	2024-06-25 10:36:00			2024-06-25 10:36:00	-0.685822	0
1	13	0	0	129	255	2024-06-25 10:39:00			2024-06-25 10:39:00	-0.68697	0
1	14	0	0	129	255	2024-06-25 10:42:00			2024-06-25 10:42:00	-0.688119	0
1	15	0	0	129	255	2024-06-25 10:45:00			2024-06-25 10:45:00	-0.689267	0
1	16	0	0	129	255	2024-06-25 10:48:00			2024-06-25 10:48:00	-0.690415	0
1	17	0	0	129	255	2024-06-25 10:51:00			2024-06-25 10:51:00	-0.691564	0
1	18	0	0	129	255	2024-06-25 10:54:00			2024-06-25 10:54:00	-0.692712	0
1	19	0	0	129	255	2024-06-25 10:57:00			2024-06-25 10:57:00	-0.693861	0
1	20	0	0	129	255	2024-06-25 11:00:00			2024-06-25 11:00:00	-0.695009	0
1	21	0	0	129	255	2024-06-25 11:03:00			2024-06-25 11:03:00	-0.696158	0
1	22	0	0	129	255	2024-06-25 11:06:00			2024-06-25 11:06:00	-0.697306	0
1	23	0	0	129	255	2024-06-25 11:09:00			2024-06-25 11:09:00	-0.698455	0
1	24	0	0	129	255	2024-06-25 11:12:00			2024-06-25 11:12:00	-0.699603	0
1	25	0	0	129	255	2024-06-25 11:15:00			2024-06-25 11:15:00	-0.700752	0
1	26	0	0	129	255	2024-06-25 11:18:00			2024-06-25 11:18:00	-0.7019	0
1	27	0	0	129	255	2024-06-25 11:21:00			2024-06-25 11:21:00	-0.703048	0
1	28	0	0	129	255	2024-06-25 11:24:00			2024-06-25 11:24:00	-0.704197	0
1	29	0	0	129	255	2024-06-25 11:27:00			2024-06-25 11:27:00	-0.705345	0
1	30	0	0	129	255	2024-06-25 11:30:00			2024-06-25 11:30:00	-0.706494	0
1	31	0	0	129	255	2024-06-25 11:33:00			2024-06-25 11:33:00	-0.707642	0
1	32	0	0	129	255	2024-06-25 11:36:00			2024-06-25 11:36:00	-0.708791	0
1	33	0	0	129	255	2024-06-25 11:39:00			2024-06-25 11:39:00	-0.709939	0
1	34	0	0	129	255	2024-06-25 11:42:00			2024-06-25 11:42:00	-0.711088	0
1	35	0	0	129	255	2024-06-25 11:45:00			2024-06-25 11:45:00	-0.712236	0
1	36	0	0	129	255	2024-06-25 11:48:00			2024-06-25 11:48:00	-0.713385	0
1	37	0	0	129	255	2024-06-25 11:51:00			2024-06-25 11:51:00	-0.714533	0
1	38	0	0	129	255	2024-06-25 11:54:00			2024-06-25 11:54:00	-0.715681	0
1	39	0	0	129	255	2024-06-25 11:57:00			2024-06-25 11:57:00	-0.71683	0
1	40	0	0	129	255	2024-06-25 12:00:00			2024-06-25 12:00:00	-0.717978	0
1	41	0	0	129	255	2024-06-25 12:03:00			2024-06-25 12:03:00	-0.719127	0
1	42	0	0	129	255	2024-06-25 12:06:00			2024-06-25 12:06:00	-0.720275	0
1	43	0	0	129	255	2024-06-25 12:09:00			2024-06-25 12:09:00	-0.721424	0
1	44	0	0	129	255	2024-06-25 12:12:00			2024-06-25 12:12:00	-0.722572	0
1	45	0	0	129	255	2024-06-25 12:15:00			2024-06-25 12:15:00	-0.723721	0
1	46	0	0	129	255	2024-06-25 12:18:00			2024-06-25 12:18:00	-0.724869	0
1	47	0	0	129	255	2024-06-25 12:21:00			2024-06-25 12:21:00	-0.726018	0
1	48	0	0	129	255	2024-06-25 12:24:00			2024-06-25 12:24:00	-0.727166	0
1	49	0	0	129	255	2024-06-25 12:27:00			2024-06-25 12:27:00	-0.728314	0
1	50	0	0	129	255	2024-06-25 12:30:00			2024-06-25 12:30:00	-0.729463	0
1	51	0	0	129	255	2024-06-25 12:33:00			2024-06-25 12:33:00	-0.730611	0
1	52	0	0	129	255	2024-06-25 12:36:00			2024-06-25 12:36:00	-0.73176	0
1	53	0	0	129	255	2024-06-25 12:39:00			2024-06-25 12:39:00	-0.732908	0
1	54	0	0	129	255	2024-06-25 12:42:00			2024-06-25 12:42:00	-0.734057	0
1	55	0	0	129	255	2024-06-25 12:45:00			2024-06-25 12:45:00	-0.735205	0
1	56	0	0	129	255	2024-06-25 12:48:00			2024-06-25 12:48:00	-0.736354	0
1	57	0	0	129	255	2024-06-25 12:51:00			2024-06-25 12:51:00	-0.737502	0
1	58	0	0	129	255	2024-06-25 12:54:00			2024-06-25 12:54:00	-0.738651	0
1	59	0	0	129	255	2024-06-25 12:57:00			2024-06-25 12:57:00	-0.739799	0
1	60	0	0	129	255	2024-06-25 13:00:00			2024-06-25 13:00:00	-0.740947	0
1	61	0	0	129	255	2024-06-25 13:03:00			2024-06-25 13:03:00	-0.742096	0
1	62	0	0	129	255	2024-06-25 13:06:00			2024-06-25 13:06:00	-0.743244	0
1	63	0	0	129	255	2024-06-25 13:09:00			2024-06-25 13:09:00	-0.744393	0
1	64	0	0	129	255	2024-06-25 13:12:00			2024-06-25 13:12:00	-0.745541	0
1	65	0	0	129	255	2024-06-25 13:15:00			2024-06-25 13:15:00	-0.74669	0
1	66	0	0	129	255	2024-06-25 13:18:00			2024-06-25 13:18:00	-0.747838	0
1	67	0	0	129	255	2024-06-25 13:21:00			2024-06-25 13:21:00	-0.748987	0
1	68	0	0	129	255	2024-06-25 13:24:00			2024-06-25 13:24:00	-0.750135	0
1	69	0	0	129	255	2024-06-25 13:27:00			2024-06-25 13:27:00	-0.751284	0
1	70	0	0	129	255	2024-06-25 13:30:00			2024-06-25 13:30:00	-0.752432	0
1	71	0	0	129	255	2024-06-25 13:33:00			2024-06-25 13:33:00	-0.75358	0
1	72	0	0	129	255	2024-06-25 13:36:00			2024-06-25 13:36:00	-0.754729	0
1	73	0	0	129	255	2024-06-25 13:39:00			2024-06-25 13:39:00	-0.755877	0
1	74	0	0	129	255	2024-06-25 13:42:00			2024-06-25 13:42:00	-0.757026	0
1	75	0	0	129	255	2024-06-25 13:45:00			2024-06-25 13:45:00	-0.758174	0
1	76	0	0	129	255	2024-06-25 13:48:00			2024-06-25 13:48:00	-0.759323	0
1	77	0	0	129	255	2024-06-25 13:51:00			2024-06-25 13:51:00	-0.760471	0
1	78	0	0	129	255	2024-06-25 13:54:00			2024-06-25 13:54:00	-0.76162	0
1	79	0	0	129	255	2024-06-25 13:57:00			2024-06-25 13:57:00	-0.762768	0
1	80	0	0	129	255	2024-06-25 14:00:00			2024-06-25 14:00:00	-0.763917	0
1	81	0	0	129	255	2024-06-25 14:03:00			2024-06-25 14:03:00	-0.765065	0
1	82	0	0	129	255	2024-06-25 14:06:00			2024-06-25 14:06:00	-0.766213	0
1	83	0	0	129	255	2024-06-25 14:09:00			2024-06-25 14:09:00	-0.767362	0
1	84	0	0	129	255	2024-06-25 14:12:00			2024-06-25 14:12:00	-0.76851	0
1	85	0	0	129	255	2024-06-25 14:15:00			2024-06-25 14:15:00	-0.769659	0
1	86	0	0	129	255	2024-06-25 14:18:00			2024-06-25 14:18:00	-0.770807	0
1	87	0	0	129	255	2024-06-25 14:21:00			2024-06-25 14:21:00	-0.771956	0
1	88	0	0	129	255	2024-06-25 14:24:00			2024-06-25 14:24:00	-0.773104	0
1	89	0	0	129	255	2024-06-25 14:27:00			2024-06-25 14:27:00	-0.774253	0
1	90	0	0	129	255	2024-06-25 14:30:00			2024-06-25 14:30:00	-0.775401	0
1	91	0	0	129	255	2024-06-25 14:33:00			2024-06-25 14:33:00	-0.77655	0
1	92	0	0	129	255	2024-06-25 14:36:00			2024-06-25 14:36:00	-0.777698	0
1	93	0	0	129	255	2024-06-25 14:39:00			2024-06-25 14:39:00	-0.778847	0
1	94	0	0	129	255	2024-06-25 14:42:00			2024-06-25 14:42:00	-0.779995	0
1	95	0	0	129	255	2024-06-25 14:45:00			2024-06-25 14:45:00	-0.781143	0
1	96	0	0	129	255	2024-06-25 14:48:00			2024-06-25 14:48:00	-0.782292	0
1	97	0	0	129	255	2024-06-25 14:51:00			2024-06-25 14:51:00	-0.78344	0
1	98	0	0	129	255	2024-06-25 14:54:00			2024-06-25 14:54:00	-0.784589	0
1	99	0	0	129	255	2024-06-25 14:57:00			2024-06-25 14:57:00	-0.785737	0
1	100	0	0	129	255	2024-06-25 15:00:00			2024-06-25 15:00:00	-0.786886	0
1	101	0	0	129	255	2024-06-25 15:03:00			2024-06-25 15:03:00	-0.788034	0
1	102	0	0	129	255	2024-06-25 15:06:00			2024-06-25 15:06:00	-0.789183	0
1	103	0	0	129	255	2024-06-25 15:09:00			2024-06-25 15:09:00	-0.790331	0
1	104	0	0	129	255	2024-06-25 15:12:00			2024-06-25 15:12:00	-0.79148	0
1	105	0	0	129	255	2024-06-25 15:15:00			2024-06-25 15:15:00	-0.792628	0
1	106	0	0	129	255	2024-06-25 15:18:00			2024-06-25 15:18:00	-0.793776	0
1	107	0	0	129	255	2024-06-25 15:21:00			2024-06-25 15:21:00	-0.794925	0
1	108	0	0	129	255	2024-06-25 15:24:00			2024-06-25 15:24:00	-0.796073	0
1	109	0	0	129	255	2024-06-25 15:27:00			2024-06-25 15:27:00	-0.797222	0
1	110	0	0	129	255	2024-06-25 15:30:00			2024-06-25 15:30:00	-0.79837	0
1	111	0	0	129	255	2024-06-25 15:33:00			2024-06-25 15:33:00	-0.799519	0
1	112	0	0	129	255	2024-06-25 15:36:00			2024-06-25 15:36:00	-0.800667	0
1	113	0	0	129	255	2024-06-25 15:39:00			2024-06-25 15:39:00	-0.801816	0
1	114	0	0	129	255	2024-06-25 15:42:00			2024-06-25 15:42:00	-0.802964	0
1	115	0	0	129	255	2024-06-25 15:45:00			2024-06-25 15:45:00	-0.804113	0
1	116	0	0	129	255	2024-06-25 15:48:00			2024-06-25 15:48:00	-0.805261	0
1	117	0	0	129	255	2024-06-25 15:51:00			2024-06-25 15:51:00	-0.806409	0
1	118	0	0	129	255	2024-06-25 15:54:00			2024-06-25 15:54:00	-0.807558	0
1	119	0	0	129	255	2024-06-25 15:57:00			2024-06-25 15:57:00	-0.808706	0
1	120	0	0	129	255	2024-06-25 16:00:00			2024-06-25 16:00:00	-0.809855	0
1	121	0	0	129	255	2024-06-25 16:03:00			2024-06-25 16:03:00	-0.811003	0
1	122	0	0	129	255	2024-06-25 16:06:00			2024-06-25 16:06:00	-0.812152	0
1	123	0	0	129	255	2024-06-25 16:09:00			2024-06-25 16:09:00	-0.8133	0
1	124	0	0	129	255	2024-06-25 16:12:00			2024-06-25 16:12:00	-0.814449	0
1	125	0	0	129	255	2024-06-25 16:15:00			2024-06-25 16:15:00	-0.815597	0
1	126	0	0	129	255	2024-06-25 16:18:00			2024-06-25 16:18:00	-0.816746	0
1	127	0	0	129	255	2024-06-25 16:21:00			2024-06-25 16:21:00	-0.817894	0
1	128	0	0	129	255	2024-06-25 16:24:00			2024-06-25 16:24:00	-0.819042	0
1	129	0	0	129	255	2024-06-25 16:27:00			2024-06-25 16:27:00	-0.820191	0
1	130	0	0	129	255	2024-06-25 16:30:00			2024-06-25 16:30:00	-0.821339	0
1	131	0	0	129	255	2024-06-25 16:33:00			2024-06-25 16:33:00	-0.822488	0
1	132	0	0	129	255	2024-06-25 16:36:00			2024-06-25 16:36:00	-0.823636	0
1	133	0	0	129	255	2024-06-25 16:39:00			2024-06-25 16:39:00	-0.824785	0
1	134	0	0	129	255	2024-06-25 16:42:00			2024-06-25 16:42:00	-0.825933	0
1	135	0	0	129	255	2024-06-25 16:45:00			2024-06-25 16:45:00	-0.827082	0
1	136	0	0	129	255	2024-06-25 16:48:00			2024-06-25 16:48:00	-0.82823	0
1	137	0	0	129	255	2024-06-25 16:51:00			2024-06-25 16:51:00	-0.829379	0
1	138	0	0	129	255	2024-06-25 16:54:00			2024-06-25 16:54:00	-0.830527	0
1	139	0	0	129	255	2024-06-25 16:57:00			2024-06-25 16:57:00	-0.831675	0
1	140	0	0	129	255	2024-06-25 17:00:00			2024-06-25 17:00:00	-0.832824	0
1	141	0	0	129	255	2024-06-25 17:03:00			2024-06-25 17:03:00	-0.833972	0
1	142	0	0	129	255	2024-06-25 17:06:00			2024-06-25 17:06:00	-0.835121	0
1	143	0	0	129	255	2024-06-25 17:09:00			2024-06-25 17:09:00	-0.836269	0
1	144	0	0	129	255	2024-06-25 17:12:00			2024-06-25 17:12:00	-0.837418	0
1	145	0	0	129	255	2024-06-25 17:15:00			2024-06-25 17:15:00	-0.838566	0
1	146	0	0	129	255	2024-06-25 17:18:00			2024-06-25 17:18:00	-0.839715	0
1	147	0	0	129	255	2024-06-25 17:21:00			2024-06-25 17:21:00	-0.840863	0
1	148	0	0	129	255	2024-06-25 17:24:00			2024-06-25 17:24:00	-0.842012	0
1	149	0	0	129	255	2024-06-25 17:27:00			2024-06-25 17:27:00	-0.84316	0
1	150	0	0	129	255	2024-06-25 17:30:00			2024-06-25 17:30:00	-0.844308	0
1	151	0	0	129	255	2024-06-25 17:33:00			2024-06-25 17:33:00	-0.845457	0
1	152	0	0	129	255	2024-06-25 17:36:00			2024-06-25 17:36:00	-0.846605	0
1	153	0	0	129	255	2024-06-25 17:39:00			2024-06-25 17:39:00	-0.847754	0
1	154	0	0	129	255	2024-06-25 17:42:00			2024-06-25 17:42:00	-0.848902	0
1	155	0	0	129	255	2024-06-25 17:45:00			2024-06-25 17:45:00	-0.850051	0
1	156	0	0	129	255	2024-06-25 17:48:00			2024-06-25 17:48:00	-0.851199	0
1	157	0	0	129	255	2024-06-25 17:51:00			2024-06-25 17:51:00	-0.852348	0
1	158	0	0	129	255	2024-06-25 17:54:00			2024-06-25 17:54:00	-0.853496	0
1	159	0	0	129	255	2024-06-25 17:57:00			2024-06-25 17:57:00	-0.854645	0
1	160	0	0	129	255	2024-06-25 18:00:00			2024-06-25 18:00:00	-0.855793	0
1	161	0	0	129	255	2024-06-25 18:03:00			2024-06-25 18:03:00	-0.856941	0
1	162	0	0	129	255	2024-06-25 18:06:00			2024-06-25 18:06:00	-0.85809	0
1	163	0	0	129	255	2024-06-25 18:09:00			2024-06-25 18:09:00	-0.859238	0
1	164	0	0	129	255	2024-06-25 18:12:00			2024-06-25 18:12:00	-0.860387	0
1	165	0	0	129	255	2024-06-25 18:15:00			2024-06-25 18:15:00	-0.861535	0
1	166	0	0	129	255	2024-06-25 18:18:00			2024-06-25 18:18:00	-0.862684	0
1	167	0	0	129	255	2024-06-25 18:21:00			2024-06-25 18:21:00	-0.863832	0
1	168	0	0	129	255	2024-06-25 18:24:00			2024-06-25 18:24:00	-0.864981	0
1	169	0	0	129	255	2024-06-25 18:27:00			2024-06-25 18:27:00	-0.866129	0
1	170	0	0	129	255	2024-06-25 18:30:00			2024-06-25 18:30:00	-0.867278	0
1	171	0	0	129	255	2024-06-25 18:33:00			2024-06-25 18:33:00	-0.868426	0
1	172	0	0	129	255	2024-06-25 18:36:00			2024-06-25 18:36:00	-0.869574	0
1	173	0	0	129	255	2024-06-25 18:39:00			2024-06-25 18:39:00	-0.870723	0
1	174	0	0	129	255	2024-06-25 18:42:00			2024-06-25 18:42:00	-0.871871	0
1	175	0	0	129	255	2024-06-25 18:45:00			2024-06-25 18:45:00	-0.87302	0
1	176	0	0	129	255	2024-06-25 18:48:00			2024-06-25 18:48:00	-0.874168	0
1	177	0	0	129	255	2024-06-25 18:51:00			2024-06-25 18:51:00	-0.875317	0
1	178	0	0	129	255	2024-06-25 18:54:00			2024-06-25 18:54:00	-0.876465	0
1	179	0	0	129	255	2024-06-25 18:57:00			2024-06-25 18:57:00	-0.877614	0
1	180	0	0	129	255	2024-06-25 19:00:00			2024-06-25 19:00:00	-0.878762	0
1	181	0	0	129	255	2024-06-25 19:03:00			2024-06-25 19:03:00	-0.879911	0
1	182	0	0	129	255	2024-06-25 19:06:00			2024-06-25 19:06:00	-0.881059	0
1	183	0	0	129	255	2024-06-25 19:09:00			2024-06-25 19:09:00	-0.882207	0
1	184	0	0	129	255	2024-06-25 19:12:00			2024-06-25 19:12:00	-0.883356	0
1	185	0	0	129	255	2024-06-25 19:15:00			2024-06-25 19:15:00	-0.884504	0
1	186	0	0	129	255	2024-06-25 19:18:00			2024-06-25 19:18:00	-0.885653	0
1	187	0	0	129	255	2024-06-25 19:21:00			2024-06-25 19:21:00	-0.886801	0
1	188	0	0	129	255	2024-06-25 19:24:00			2024-06-25 19:24:00	-0.88795	0
1	189	0	0	129	255	2024-06-25 19:27:00			2024-06-25 19:27:00	-0.889098	0
1	190	0	0	129	255	2024-06-25 19:30:00			2024-06-25 19:30:00	-0.890247	0
1	191	0	0	129	255	2024-06-25 19:33:00			2024-06-25 19:33:00	-0.891395	0
1	192	0	0	129	255	2024-06-25 19:36:00			2024-06-25 19:36:00	-0.892544	0
1	193	0	0	129	255	2024-06-25 19:39:00			2024-06-25 19:39:00	-0.893692	0
1	194	0	0	129	255	2024-06-25 19:42:00			2024-06-25 19:42:00	-0.89484	0
1	195	0	0	129	255	2024-06-25 19:45:00			2024-06-25 19:45:00	-0.895989	0
1	196	0	0	129	255	2024-06-25 19:48:00			2024-06-25 19:48:00	-0.897137	0
1	197	0	0	129	255	2024-06-25 19:51:00			2024-06-25 19:51:00	-0.898286	0
1	198	0	0	129	255	2024-06-25 19:54:00			2024-06-25 19:54:00	-0.899434	0
1	199	0	0	129	255	2024-06-25 19:57:00			2024-06-25 19:57:00	-0.900583	0
1	200	0	0	129	255	2024-06-25 20:00:00			2024-06-25 20:00:00	-0.901731	0
1	201	0	0	129	255	2024-06-25 20:03:00			2024-06-25 20:03:00	-0.90288	0
1	202	0	0	129	255	2024-06-25 20:06:00			2024-06-25 20:06:00	-0.904028	0
1	203	0	0	129	255	2024-06-25 20:09:00			2024-06-25 20:09:00	-0.905177	0
1	204	0	0	129	255	2024-06-25 20:12:00			2024-06-25 20:12:00	-0.906325	0
1	205	0	0	129	255	2024-06-25 20:15:00			2024-06-25 20:15:00	-0.907473	0
1	206	0	0	129	255	2024-06-25 20:18:00			2024-06-25 20:18:00	-0.908622	0
1	207	0	0	129	255	2024-06-25 20:21:00			2024-06-25 20:21:00	-0.90977	0
1	208	0	0	129	255	2024-06-25 20:24:00			2024-06-25 20:24:00	-0.910919	0
1	209	0	0	129	255	2024-06-25 20:27:00			2024-06-25 20:27:00	-0.912067	0
1	210	0	0	129	255	2024-06-25 20:30:00			2024-06-25 20:30:00	-0.913216	0
1	211	0	0	129	255	2024-06-25 20:33:00			2024-06-25 20:33:00	-0.914364	0
1	212	0	0	129	255	2024-06-25 20:36:00			2024-06-25 20:36:00	-0.915513	0
1	213	0	0	129	255	2024-06-25 20:39:00			2024-06-25 20:39:00	-0.916661	0
1	214	0	0	129	255	2024-06-25 20:42:00			2024-06-25 20:42:00	-0.91781	0
1	215	0	0	129	255	2024-06-25 20:45:00			2024-06-25 20:45:00	-0.918958	0
1	216	0	0	129	255	2024-06-25 20:48:00			2024-06-25 20:48:00	-0.920106	0
1	217	0	0	129	255	2024-06-25 20:51:00			2024-06-25 20:51:00	-0.921255	0
1	218	0	0	129	255	2024-06-25 20:54:00			2024-06-25 20:54:00	-0.922403	0
1	219	0	0	129	255	2024-06-25 20:57:00			2024-06-25 20:57:00	-0.923552	0
1	220	0	0	129	255	2024-06-25 21:00:00			2024-06-25 21:00:00	-0.9247	0
1	221	0	0	129	255	2024-06-25 21:03:00			2024-06-25 21:03:00	-0.925849	0
1	222	0	0	129	255	2024-06-25 21:06:00			2024-06-25 21:06:00	-0.926997	0
1	223	0	0	129	255	2024-06-25 21:09:00			2024-06-25 21:09:00	-0.928146	0
1	224	0	0	129	255	2024-06-25 21:12:00			2024-06-25 21:12:00	-0.929294	0
1	225	0	0	129	255	2024-06-25 21:15:00			2024-06-25 21:15:00	-0.930443	0
1	226	0	0	129	255	2024-06-25 21:18:00			2024-06-25 21:18:00	-0.931591	0
1	227	0	0	129	255	2024-06-25 21:21:00			2024-06-25 21:21:00	-0.932739	0
1	228	0	0	129	255	2024-06-25 21:24:00			2024-06-25 21:24:00	-0.933888	0
1	229	0	0	129	255	2024-06-25 21:27:00			2024-06-25 21:27:00	-0.935036	0
1	230	0	0	129	255	2024-06-25 21:30:00			2024-06-25 21:30:00	-0.936185	0
1	231	0	0	129	255	2024-06-25 21:33:00			2024-06-25 21:33:00	-0.937333	0
1	232	0	0	129	255	2024-06-25 21:36:00			2024-06-25 21:36:00	-0.938482	0
1	233	0	0	129	255	2024-06-25 21:39:00			2024-06-25 21:39:00	-0.93963	0
1	234	0	0	129	255	2024-06-25 21:42:00			2024-06-25 21:42:00	-0.940779	0
1	235	0	0	129	255	2024-06-25 21:45:00			2024-06-25 21:45:00	-0.941927	0
1	236	0	0	129	255	2024-06-25 21:48:00			2024-06-25 21:48:00	-0.943076	0
1	237	0	0	129	255	2024-06-25 21:51:00			2024-06-25 21:51:00	-0.944224	0
1	238	0	0	129	255	2024-06-25 21:54:00			2024-06-25 21:54:00	-0.945372	0
1	239	0	0	129	255	2024-06-25 21:57:00			2024-06-25 21:57:00	-0.946521	0
1	240	0	0	129	255	2024-06-25 22:00:00			2024-06-25 22:00:00	-0.947669	0
1	241	0	0	129	255	2024-06-25 22:03:00			2024-06-25 22:03:00	-0.948818	0
1	242	0	0	129	255	2024-06-25 22:06:00			2024-06-25 22:06:00	-0.949966	0
1	243	0	0	129	255	2024-06-25 22:09:00			2024-06-25 22:09:00	-0.951115	0
1	244	0	0	129	255	2024-06-25 22:12:00			2024-06-25 22:12:00	-0.952263	0
1	245	0	0	129	255	2024-06-25 22:15:00			2024-06-25 22:15:00	-0.953412	0
1	246	0	0	129	255	2024-06-25 22:18:00			2024-06-25 22:18:00	-0.95456	0
1	247	0	0	129	255	2024-06-25 22:21:00			2024-06-25 22:21:00	-0.955709	0
1	248	0	0	129	255	2024-06-25 22:24:00			2024-06-25 22:24:00	-0.956857	0
1	249	0	0	129	255	2024-06-25 22:27:00			2024-06-25 22:27:00	-0.958005	0
1	250	0	0	129	255	2024-06-25 22:30:00			2024-06-25 22:30:00	-0.959154	0
1	251	0	0	129	255	2024-06-25 22:33:00			2024-06-25 22:33:00	-0.960302	0
1	252	0	0	129	255	2024-06-25 22:36:00			2024-06-25 22:36:00	-0.961451	0
1	253	0	0	129	255	2024-06-25 22:39:00			2024-06-25 22:39:00	-0.962599	0
1	254	0	0	129	255	2024-06-25 22:42:00			2024-06-25 22:42:00	-0.963748	0
1	255	0	0	129	255	2024-06-25 22:45:00			2024-06-25 22:45:00	-0.964896	0
1	256	0	0	129	255	2024-06-25 22:48:00			2024-06-25 22:48:00	-0.966045	0
1	257	0	0	129	255	2024-06-25 22:51:00			2024-06-25 22:51:00	-0.967193	0
1	258	0	0	129	255	2024-06-25 22:54:00			2024-06-25 22:54:00	-0.968342	0
1	259	0	0	129	255	2024-06-25 22:57:00			2024-06-25 22:57:00	-0.96949	0
1	260	0	0	129	255	2024-06-25 23:00:00			2024-06-25 23:00:00	-0.970638	0
1	261	0	0	129	255	2024-06-25 23:03:00			2024-06-25 23:03:00	-0.971787	0
1	262	0	0	129	255	2024-06-25 23:06:00			2024-06-25 23:06:00	-0.972935	0
1	263	0	0	129	255	2024-06-25 23:09:00			2024-06-25 23:09:00	-0.974084	0
1	264	0	0	129	255	2024-06-25 23:12:00			2024-06-25 23:12:00	-0.975232	0
1	265	0	0	129	255	2024-06-25 23:15:00			2024-06-25 23:15:00	-0.976381	0
1	266	0	0	129	255	2024-06-25 23:18:00			2024-06-25 23:18:00	-0.977529	0
1	267	0	0	129	255	2024-06-25 23:21:00			2024-06-25 23:21:00	-0.978678	0
1	268	0	0	129	255	2024-06-25 23:24:00			2024-06-25 23:24:00	-0.979826	0
1	269	0	0	129	255	2024-06-25 23:27:00			2024-06-25 23:27:00	-0.980975	0
1	270	0	0	129	255	2024-06-25 23:30:00			2024-06-25 23:30:00	-0.982123	0
1	271	0	0	129	255	2024-06-25 23:33:00			2024-06-25 23:33:00	-0.983271	0
1	272	0	0	129	255	2024-06-25 23:36:00			2024-06-25 23:36:00	-0.98442	0
1	273	0	0	129	255	2024-06-25 23:39:00			2024-06-25 23:39:00	-0.985568	0
1	274	0	0	129	255	2024-06-25 23:42:00			2024-06-25 23:42:00	-0.986717	0
1	275	0	0	129	255	2024-06-25 23:45:00			2024-06-25 23:45:00	-0.987865	0
1	276	0	0	129	255	2024-06-25 23:48:00			2024-06-25 23:48:00	-0.989014	0
1	277	0	0	129	255	2024-06-25 23:51:00			2024-06-25 23:51:00	-0.990162	0
1	278	0	0	129	255	2024-06-25 23:54:00			2024-06-25 23:54:00	-0.991311	0
1	279	0	0	129	255	2024-06-25 23:57:00			2024-06-25 23:57:00	-0.992459	0
1	280	0	0	129	255	2024-06-26			2024-06-26	-0.993608	0
1	281	0	0	129	255	2024-06-26 00:03:00			2024-06-26 00:03:00	-0.994756	0
1	282	0	0	129	255	2024-06-26 00:06:00			2024-06-26 00:06:00	-0.995904	0
1	283	0	0	129	255	2024-06-26 00:09:00			2024-06-26 00:09:00	-0.997053	0
1	284	0	0	129	255	2024-06-26 00:12:00			2024-06-26 00:12:00	-0.998201	0
1	285	0	0	129	255	2024-06-26 00:15:00			2024-06-26 00:15:00	-0.99935	0
1	286	0	0	129	255	2024-06-26 00:18:00			2024-06-26 00:18:00	-1.0005	0
1	287	0	0	129	255	2024-06-26 00:21:00			2024-06-26 00:21:00	-1.00165	0
1	288	0	0	129	255	2024-06-26 00:24:00			2024-06-26 00:24:00	-1.0028	0
1	289	0	0	129	255	2024-06-26 00:27:00			2024-06-26 00:27:00	-1.00394	0
1	290	0	0	129	255	2024-06-26 00:30:00			2024-06-26 00:30:00	-1.00509	0
1	291	0	0	129	255	2024-06-26 00:33:00			2024-06-26 00:33:00	-1.00624	0
1	292	0	0	129	255	2024-06-26 00:36:00			2024-06-26 00:36:00	-1.00739	0
1	293	0	0	129	255	2024-06-26 00:39:00			2024-06-26 00:39:00	-1.00854	0
1	294	0	0	129	255	2024-06-26 00:42:00			2024-06-26 00:42:00	-1.00969	0
1	295	0	0	129	255	2024-06-26 00:45:00			2024-06-26 00:45:00	-1.01083	0
1	296	0	0	129	255	2024-06-26 00:48:00			2024-06-26 00:48:00	-1.01198	0
1	297	0	0	129	255	2024-06-26 00:51:00			2024-06-26 00:51:00	-1.01313	0
1	298	0	0	129	255	2024-06-26 00:54:00			2024-06-26 00:54:00	-1.01428	0
1	299	0	0	129	255	2024-06-26 00:57:00			2024-06-26 00:57:00	-1.01543	0
1	300	0	0	129	255	2024-06-26 01:00:00			2024-06-26 01:00:00	-1.01658	0
1	301	0	0	129	255	2024-06-26 01:03:00			2024-06-26 01:03:00	-1.01773	0
1	302	0	0	129	255	2024-06-26 01:06:00			2024-06-26 01:06:00	-1.01887	0
1	303	0	0	129	255	2024-06-26 01:09:00			2024-06-26 01:09:00	-1.02002	0
1	304	0	0	129	255	2024-06-26 01:12:00			2024-06-26 01:12:00	-1.02117	0
1	305	0	0	129	255	2024-06-26 01:15:00			2024-06-26 01:15:00	-1.02232	0
1	306	0	0	129	255	2024-06-26 01:18:00			2024-06-26 01:18:00	-1.02347	0
1	307	0	0	129	255	2024-06-26 01:21:00			2024-06-26 01:21:00	-1.02462	0
1	308	0	0	129	255	2024-06-26 01:24:00			2024-06-26 01:24:00	-1.02576	0
1	309	0	0	129	255	2024-06-26 01:27:00			2024-06-26 01:27:00	-1.02691	0
1	310	0	0	129	255	2024-06-26 01:30:00			2024-06-26 01:30:00	-1.02806	0
1	311	0	0	129	255	2024-06-26 01:33:00			2024-06-26 01:33:00	-1.02921	0
1	312	0	0	129	255	2024-06-26 01:36:00			2024-06-26 01:36:00	-1.03036	0
1	313	0	0	129	255	2024-06-26 01:39:00			2024-06-26 01:39:00	-1.03151	0
1	314	0	0	129	255	2024-06-26 01:42:00			2024-06-26 01:42:00	-1.03265	0
1	315	0	0	129	255	2024-06-26 01:45:00			2024-06-26 01:45:00	-1.0338	0
1	316	0	0	129	255	2024-06-26 01:48:00			2024-06-26 01:48:00	-1.03495	0
1	317	0	0	129	255	2024-06-26 01:51:00			2024-06-26 01:51:00	-1.0361	0
1	318	0	0	129	255	2024-06-26 01:54:00			2024-06-26 01:54:00	-1.03725	0
1	319	0	0	129	255	2024-06-26 01:57:00			2024-06-26 01:57:00	-1.0384	0
1	320	0	0	129	255	2024-06-26 02:00:00			2024-06-26 02:00:00	-1.03955	0
1	321	0	0	129	255	2024-06-26 02:03:00			2024-06-26 02:03:00	-1.04069	0
1	322	0	0	129	255	2024-06-26 02:06:00			2024-06-26 02:06:00	-1.04184	0
1	323	0	0	129	255	2024-06-26 02:09:00			2024-06-26 02:09:00	-1.04299	0
1	324	0	0	129	255	2024-06-26 02:12:00			2024-06-26 02:12:00	-1.04414	0
1	325	0	0	129	255	2024-06-26 02:15:00			2024-06-26 02:15:00	-1.04529	0
1	326	0	0	129	255	2024-06-26 02:18:00			2024-06-26 02:18:00	-1.04644	0
1	327	0	0	129	255	2024-06-26 02:21:00			2024-06-26 02:21:00	-1.04758	0
1	328	0	0	129	255	2024-06-26 02:24:00			2024-06-26 02:24:00	-1.04873	0
1	329	0	0	129	255	2024-06-26 02:27:00			2024-06-26 02:27:00	-1.04988	0
1	330	0	0	129	255	2024-06-26 02:30:00			2024-06-26 02:30:00	-1.05103	0
1	331	0	0	129	255	2024-06-26 02:33:00			2024-06-26 02:33:00	-1.05218	0
1	332	0	0	129	255	2024-06-26 02:36:00			2024-06-26 02:36:00	-1.05333	0
1	333	0	0	129	255	2024-06-26 02:39:00			2024-06-26 02:39:00	-1.05448	0
1	334	0	0	129	255	2024-06-26 02:42:00			2024-06-26 02:42:00	-1.05562	0
1	335	0	0	129	255	2024-06-26 02:45:00			2024-06-26 02:45:00	-1.05677	0
1	336	0	0	129	255	2024-06-26 02:48:00			2024-06-26 02:48:00	-1.05792	0
1	337	0	0	129	255	2024-06-26 02:51:00			2024-06-26 02:51:00	-1.05907	0
1	338	0	0	129	255	2024-06-26 02:54:00			2024-06-26 02:54:00	-1.06022	0
1	339	0	0	129	255	2024-06-26 02:57:00			2024-06-26 02:57:00	-1.06137	0
1	340	0	0	129	255	2024-06-26 03:00:00			2024-06-26 03:00:00	-1.06251	0
1	341	0	0	129	255	2024-06-26 03:03:00			2024-06-26 03:03:00	-1.06366	0
1	342	0	0	129	255	2024-06-26 03:06:00			2024-06-26 03:06:00	-1.06481	0
1	343	0	0	129	255	2024-06-26 03:09:00			2024-06-26 03:09:00	-1.06596	0
1	344	0	0	129	255	2024-06-26 03:12:00			2024-06-26 03:12:00	-1.06711	0
1	345	0	0	129	255	2024-06-26 03:15:00			2024-06-26 03:15:00	-1.06826	0
1	346	0	0	129	255	2024-06-26 03:18:00			2024-06-26 03:18:00	-1.06941	0
1	347	0	0	129	255	2024-06-26 03:21:00			2024-06-26 03:21:00	-1.07055	0
1	348	0	0	129	255	2024-06-26 03:24:00			2024-06-26 03:24:00	-1.0717	0
1	349	0	0	129	255	2024-06-26 03:27:00			2024-06-26 03:27:00	-1.07285	0
1	350	0	0	129	255	2024-06-26 03:30:00			2024-06-26 03:30:00	-1.074	0
1	351	0	0	129	255	2024-06-26 03:33:00			2024-06-26 03:33:00	-1.07515	0
1	352	0	0	129	255	2024-06-26 03:36:00			2024-06-26 03:36:00	-1.0763	0
1	353	0	0	129	255	2024-06-26 03:39:00			2024-06-26 03:39:00	-1.07744	0
1	354	0	0	129	255	2024-06-26 03:42:00			2024-06-26 03:42:00	-1.07859	0
1	355	0	0	129	255	2024-06-26 03:45:00			2024-06-26 03:45:00	-1.07974	0
1	356	0	0	129	255	2024-06-26 03:48:00			2024-06-26 03:48:00	-1.08089	0
1	357	0	0	129	255	2024-06-26 03:51:00			2024-06-26 03:51:00	-1.08204	0
1	358	0	0	129	255	2024-06-26 03:54:00			2024-06-26 03:54:00	-1.08319	0
1	359	0	0	129	255	2024-06-26 03:57:00			2024-06-26 03:57:00	-1.08434	0
1	360	0	0	129	255	2024-06-26 04:00:00			2024-06-26 04:00:00	-1.08548	0
1	361	0	0	129	255	2024-06-26 04:03:00			2024-06-26 04:03:00	-1.08663	0
1	362	0	0	129	255	2024-06-26 04:06:00			2024-06-26 04:06:00	-1.08778	0
1	363	0	0	129	255	2024-06-26 04:09:00			2024-06-26 04:09:00	-1.08893	0
1	364	0	0	129	255	2024-06-26 04:12:00			2024-06-26 04:12:00	-1.09008	0
1	365	0	0	129	255	2024-06-26 04:15:00			2024-06-26 04:15:00	-1.09123	0
1	366	0	0	129	255	2024-06-26 04:18:00			2024-06-26 04:18:00	-1.09237	0
1	367	0	0	129	255	2024-06-26 04:21:00			2024-06-26 04:21:00	-1.09352	0
1	368	0	0	129	255	2024-06-26 04:24:00			2024-06-26 04:24:00	-1.09467	0
1	369	0	0	129	255	2024-06-26 04:27:00			2024-06-26 04:27:00	-1.09582	0
1	370	0	0	129	255	2024-06-26 04:30:00			2024-06-26 04:30:00	-1.09697	0
1	371	0	0	129	255	2024-06-26 04:33:00			2024-06-26 04:33:00	-1.09812	0
1	372	0	0	129	255	2024-06-26 04:36:00			2024-06-26 04:36:00	-1.09927	0
1	373	0	0	129	255	2024-06-26 04:39:00			2024-06-26 04:39:00	-1.10041	0
1	374	0	0	129	255	2024-06-26 04:42:00			2024-06-26 04:42:00	-1.10156	0
1	375	0	0	129	255	2024-06-26 04:45:00			2024-06-26 04:45:00	-1.10271	0
1	376	0	0	129	255	2024-06-26 04:48:00			2024-06-26 04:48:00	-1.10386	0
1	377	0	0	129	255	2024-06-26 04:51:00			2024-06-26 04:51:00	-1.10501	0
1	378	0	0	129	255	2024-06-26 04:54:00			2024-06-26 04:54:00	-1.10616	0
1	379	0	0	129	255	2024-06-26 04:57:00			2024-06-26 04:57:00	-1.1073	0
1	380	0	0	129	255	2024-06-26 05:00:00			2024-06-26 05:00:00	-1.10845	0
1	381	0	0	129	255	2024-06-26 05:03:00			2024-06-26 05:03:00	-1.1096	0
1	382	0	0	129	255	2024-06-26 05:06:00			2024-06-26 05:06:00	-1.11075	0
1	383	0	0	129	255	2024-06-26 05:09:00			2024-06-26 05:09:00	-1.1119	0
1	384	0	0	129	255	2024-06-26 05:12:00			2024-06-26 05:12:00	-1.11305	0
1	385	0	0	129	255	2024-06-26 05:15:00			2024-06-26 05:15:00	-1.1142	0
1	386	0	0	129	255	2024-06-26 05:18:00			2024-06-26 05:18:00	-1.11534	0
1	387	0	0	129	255	2024-06-26 05:21:00			2024-06-26 05:21:00	-1.11649	0
1	388	0	0	129	255	2024-06-26 05:24:00			2024-06-26 05:24:00	-1.11764	0
1	389	0	0	129	255	2024-06-26 05:27:00			2024-06-26 05:27:00	-1.11879	0
1	390	0	0	129	255	2024-06-26 05:30:00			2024-06-26 05:30:00	-1.11994	0
1	391	0	0	129	255	2024-06-26 05:33:00			2024-06-26 05:33:00	-1.12109	0
1	392	0	0	129	255	2024-06-26 05:36:00			2024-06-26 05:36:00	-1.12223	0
1	393	0	0	129	255	2024-06-26 05:39:00			2024-06-26 05:39:00	-1.12338	0
1	394	0	0	129	255	2024-06-26 05:42:00			2024-06-26 05:42:00	-1.12453	0
1	395	0	0	129	255	2024-06-26 05:45:00			2024-06-26 05:45:00	-1.12568	0
1	396	0	0	129	255	2024-06-26 05:48:00			2024-06-26 05:48:00	-1.12683	0
1	397	0	0	129	255	2024-06-26 05:51:00			2024-06-26 05:51:00	-1.12798	0
1	398	0	0	129	255	2024-06-26 05:54:00			2024-06-26 05:54:00	-1.12913	0
1	399	0	0	129	255	2024-06-26 05:57:00			2024-06-26 05:57:00	-1.13027	0
1	400	0	0	129	255	2024-06-26 06:00:00			2024-06-26 06:00:00	-1.13142	0
1	401	0	0	129	255	2024-06-26 06:03:00			2024-06-26 06:03:00	-1.13257	0
1	402	0	0	129	255	2024-06-26 06:06:00			2024-06-26 06:06:00	-1.13372	0
1	403	0	0	129	255	2024-06-26 06:09:00			2024-06-26 06:09:00	-1.13487	0
1	404	0	0	129	255	2024-06-26 06:12:00			2024-06-26 06:12:00	-1.13602	0
1	405	0	0	129	255	2024-06-26 06:15:00			2024-06-26 06:15:00	-1.13716	0
1	406	0	0	129	255	2024-06-26 06:18:00			2024-06-26 06:18:00	-1.13831	0
1	407	0	0	129	255	2024-06-26 06:21:00			2024-06-26 06:21:00	-1.13946	0
1	408	0	0	129	255	2024-06-26 06:24:00			2024-06-26 06:24:00	-1.14061	0
1	409	0	0	129	255	2024-06-26 06:27:00			2024-06-26 06:27:00	-1.14176	0
1	410	0	0	129	255	2024-06-26 06:30:00			2024-06-26 06:30:00	-1.14291	0
1	411	0	0	129	255	2024-06-26 06:33:00			2024-06-26 06:33:00	-1.14406	0
1	412	0	0	129	255	2024-06-26 06:36:00			2024-06-26 06:36:00	-1.1452	0
1	413	0	0	129	255	2024-06-26 06:39:00			2024-06-26 06:39:00	-1.14635	0
1	414	0	0	129	255	2024-06-26 06:42:00			2024-06-26 06:42:00	-1.1475	0
1	415	0	0	129	255	2024-06-26 06:45:00			2024-06-26 06:45:00	-1.14865	0
1	416	0	0	129	255	2024-06-26 06:48:00			2024-06-26 06:48:00	-1.1498	0
1	417	0	0	129	255	2024-06-26 06:51:00			2024-06-26 06:51:00	-1.15095	0
1	418	0	0	129	255	2024-06-26 06:54:00			2024-06-26 06:54:00	-1.15209	0
1	419	0	0	129	255	2024-06-26 06:57:00			2024-06-26 06:57:00	-1.15324	0
1	420	0	0	129	255	2024-06-26 07:00:00			2024-06-26 07:00:00	-1.15439	0
1	421	0	0	129	255	2024-06-26 07:03:00			2024-06-26 07:03:00	-1.15554	0
1	422	0	0	129	255	2024-06-26 07:06:00			2024-06-26 07:06:00	-1.15669	0
1	423	0	0	129	255	2024-06-26 07:09:00			2024-06-26 07:09:00	-1.15784	0
1	424	0	0	129	255	2024-06-26 07:12:00			2024-06-26 07:12:00	-1.15899	0
1	425	0	0	129	255	2024-06-26 07:15:00			2024-06-26 07:15:00	-1.16013	0
1	426	0	0	129	255	2024-06-26 07:18:00			2024-06-26 07:18:00	-1.16128	0
1	427	0	0	129	255	2024-06-26 07:21:00			2024-06-26 07:21:00	-1.16243	0
1	428	0	0	129	255	2024-06-26 07:24:00			2024-06-26 07:24:00	-1.16358	0
1	429	0	0	129	255	2024-06-26 07:27:00			2024-06-26 07:27:00	-1.16473	0
1	430	0	0	129	255	2024-06-26 07:30:00			2024-06-26 07:30:00	-1.16588	0
1	431	0	0	129	255	2024-06-26 07:33:00			2024-06-26 07:33:00	-1.16702	0
1	432	0	0	129	255	2024-06-26 07:36:00			2024-06-26 07:36:00	-1.16817	0
1	433	0	0	129	255	2024-06-26 07:39:00			2024-06-26 07:39:00	-1.16932	0
1	434	0	0	129	255	2024-06-26 07:42:00			2024-06-26 07:42:00	-1.17047	0
1	435	0	0	129	255	2024-06-26 07:45:00			2024-06-26 07:45:00	-1.17162	0
1	436	0	0	129	255	2024-06-26 07:48:00			2024-06-26 07:48:00	-1.17277	0
1	437	0	0	129	255	2024-06-26 07:51:00			2024-06-26 07:51:00	-1.17391	0
1	438	0	0	129	255	2024-06-26 07:54:00			2024-06-26 07:54:00	-1.17506	0
1	439	0	0	129	255	2024-06-26 07:57:00			2024-06-26 07:57:00	-1.17621	0
1	440	0	0	129	255	2024-06-26 08:00:00			2024-06-26 08:00:00	-1.17736	0
1	441	0	0	129	255	2024-06-26 08:03:00			2024-06-26 08:03:00	-1.17851	0
1	442	15	15	129	255	2024-06-26 08:06:00			2024-06-26 08:06:00	-1.17966	0.0342669
1	443	10	25	129	255	2024-06-26 08:09:00			2024-06-26 08:09:00	-1.18081	0.0571115
1	444	9	34	129	255	2024-06-26 08:12:00			2024-06-26 08:12:00	-1.18195	0.0776717
1	445	0	34	129	255	2024-06-26 08:15:00			2024-06-26 08:15:00	-1.1831	0.0776717
1	446	0	34	129	255	2024-06-26 08:18:00			2024-06-26 08:18:00	-1.18425	0.0776717
1	447	0	34	129	255	2024-06-26 08:21:00			2024-06-26 08:21:00	-1.1854	0.0776717
1	448	0	34	129	255	2024-06-26 08:24:00			2024-06-26 08:24:00	-1.18655	0.0776717
1	449	0	34	129	255	2024-06-26 08:27:00			2024-06-26 08:27:00	-1.1877	0.0776717
1	450	0	34	129	255	2024-06-26 08:30:00			2024-06-26 08:30:00	-1.18884	0.0776717
1	451	0	34	129	255	2024-06-26 08:33:00			2024-06-26 08:33:00	-1.18999	0.0776717
1	452	0	34	129	255	2024-06-26 08:36:00			2024-06-26 08:36:00	-1.19114	0.0776717
1	453	0	34	129	255	2024-06-26 08:39:00			2024-06-26 08:39:00	-1.19229	0.0776717
1	454	0	34	129	255	2024-06-26 08:42:00			2024-06-26 08:42:00	-1.19344	0.0776717
1	455	0	34	129	255	2024-06-26 08:45:00			2024-06-26 08:45:00	-1.19459	0.0776717
1	456	0	34	129	255	2024-06-26 08:48:00			2024-06-26 08:48:00	-1.19574	0.0776717
1	457	0	34	129	255	2024-06-26 08:51:00			2024-06-26 08:51:00	-1.19688	0.0776717
1	458	0	34	129	255	2024-06-26 08:54:00			2024-06-26 08:54:00	-1.19803	0.0776717
1	459	0	34	129	255	2024-06-26 08:57:00			2024-06-26 08:57:00	-1.19918	0.0776717
1	460	0	34	129	255	2024-06-26 09:00:00			2024-06-26 09:00:00	-1.20033	0.0776717
1	461	0	34	129	255	2024-06-26 09:03:00			2024-06-26 09:03:00	-1.20148	0.0776717
1	462	0	34	129	255	2024-06-26 09:06:00			2024-06-26 09:06:00	-1.20263	0.0776717
1	463	0	34	129	255	2024-06-26 09:09:00			2024-06-26 09:09:00	-1.20377	0.0776717
1	464	0	34	129	255	2024-06-26 09:12:00			2024-06-26 09:12:00	-1.20492	0.0776717
1	465	0	34	129	255	2024-06-26 09:15:00			2024-06-26 09:15:00	-1.20607	0.0776717
1	466	0	34	129	255	2024-06-26 09:18:00			2024-06-26 09:18:00	-1.20722	0.0776717
1	467	0	34	129	255	2024-06-26 09:21:00			2024-06-26 09:21:00	-1.20837	0.0776717
1	468	0	34	129	255	2024-06-26 09:24:00			2024-06-26 09:24:00	-1.20952	0.0776717
1	469	0	34	129	255	2024-06-26 09:27:00			2024-06-26 09:27:00	-1.21067	0.0776717
1	470	0	34	129	255	2024-06-26 09:30:00			2024-06-26 09:30:00	-1.21181	0.0776717
1	471	0	34	129	255	2024-06-26 09:33:00			2024-06-26 09:33:00	-1.21296	0.0776717
1	472	0	34	129	255	2024-06-26 09:36:00			2024-06-26 09:36:00	-1.21411	0.0776717
1	473	0	34	129	255	2024-06-26 09:39:00			2024-06-26 09:39:00	-1.21526	0.0776717
1	474	0	34	129	255	2024-06-26 09:42:00			2024-06-26 09:42:00	-1.21641	0.0776717
1	475	0	34	129	255	2024-06-26 09:45:00			2024-06-26 09:45:00	-1.21756	0.0776717
1	476	0	34	129	255	2024-06-26 09:48:00			2024-06-26 09:48:00	-1.2187	0.0776717
1	477	0	34	129	255	2024-06-26 09:51:00			2024-06-26 09:51:00	-1.21985	0.0776717
1	478	0	34	129	255	2024-06-26 09:54:00			2024-06-26 09:54:00	-1.221	0.0776717
1	479	0	34	129	255	2024-06-26 09:57:00			2024-06-26 09:57:00	-1.22215	0.0776717
1	480	0	34	129	255	2024-06-26 10:00:00			2024-06-26 10:00:00	-1.2233	0.0776717
1	481	0	34	129	255	2024-06-26 10:03:00			2024-06-26 10:03:00	-1.22445	0.0776717
1	482	0	34	129	255	2024-06-26 10:06:00			2024-06-26 10:06:00	-1.2256	0.0776717
1	483	0	34	129	255	2024-06-26 10:09:00			2024-06-26 10:09:00	-1.22674	0.0776717
1	484	0	34	129	255	2024-06-26 10:12:00			2024-06-26 10:12:00	-1.22789	0.0776717
1	485	0	34	129	255	2024-06-26 10:15:00			2024-06-26 10:15:00	-1.22904	0.0776717
1	486	0	34	129	255	2024-06-26 10:18:00			2024-06-26 10:18:00	-1.23019	0.0776717
1	487	0	34	129	255	2024-06-26 10:21:00			2024-06-26 10:21:00	-1.23134	0.0776717
1	488	0	34	129	255	2024-06-26 10:24:00			2024-06-26 10:24:00	-1.23249	0.0776717
1	489	0	34	129	255	2024-06-26 10:27:00			2024-06-26 10:27:00	-1.23363	0.0776717
1	490	0	34	129	255	2024-06-26 10:30:00			2024-06-26 10:30:00	-1.23478	0.0776717
1	491	0	34	129	255	2024-06-26 10:33:00			2024-06-26 10:33:00	-1.23593	0.0776717
1	492	0	34	129	255	2024-06-26 10:36:00			2024-06-26 10:36:00	-1.23708	0.0776717
1	493	0	34	129	255	2024-06-26 10:39:00			2024-06-26 10:39:00	-1.23823	0.0776717
1	494	0	34	129	255	2024-06-26 10:42:00			2024-06-26 10:42:00	-1.23938	0.0776717
1	495	0	34	129	255	2024-06-26 10:45:00			2024-06-26 10:45:00	-1.24053	0.0776717
1	496	0	34	129	255	2024-06-26 10:48:00			2024-06-26 10:48:00	-1.24167	0.0776717
1	497	0	34	129	255	2024-06-26 10:51:00			2024-06-26 10:51:00	-1.24282	0.0776717
1	498	0	34	129	255	2024-06-26 10:54:00			2024-06-26 10:54:00	-1.24397	0.0776717
1	499	0	34	129	255	2024-06-26 10:57:00			2024-06-26 10:57:00	-1.24512	0.0776717
1	500	0	34	129	255	2024-06-26 11:00:00			2024-06-26 11:00:00	-1.24627	0.0776717
1	501	0	34	129	255	2024-06-26 11:03:00			2024-06-26 11:03:00	-1.24742	0.0776717
1	502	0	34	129	255	2024-06-26 11:06:00			2024-06-26 11:06:00	-1.24856	0.0776717
1	503	0	34	129	255	2024-06-26 11:09:00			2024-06-26 11:09:00	-1.24971	0.0776717
1	504	0	34	129	255	2024-06-26 11:12:00			2024-06-26 11:12:00	-1.25086	0.0776717
1	505	0	34	129	255	2024-06-26 11:15:00			2024-06-26 11:15:00	-1.25201	0.0776717
1	506	0	34	129	255	2024-06-26 11:18:00			2024-06-26 11:18:00	-1.25316	0.0776717
1	507	0	34	129	255	2024-06-26 11:21:00			2024-06-26 11:21:00	-1.25431	0.0776717
1	508	0	34	129	255	2024-06-26 11:24:00			2024-06-26 11:24:00	-1.25546	0.0776717
1	509	0	34	129	255	2024-06-26 11:27:00			2024-06-26 11:27:00	-1.2566	0.0776717
1	510	0	34	129	255	2024-06-26 11:30:00			2024-06-26 11:30:00	-1.25775	0.0776717
1	511	0	34	129	255	2024-06-26 11:33:00			2024-06-26 11:33:00	-1.2589	0.0776717
1	512	0	34	129	255	2024-06-26 11:36:00			2024-06-26 11:36:00	-1.26005	0.0776717
1	513	0	34	129	255	2024-06-26 11:39:00			2024-06-26 11:39:00	-1.2612	0.0776717
1	514	0	34	129	255	2024-06-26 11:42:00			2024-06-26 11:42:00	-1.26235	0.0776717
1	515	0	34	129	255	2024-06-26 11:45:00			2024-06-26 11:45:00	-1.26349	0.0776717
1	516	0	34	129	255	2024-06-26 11:48:00			2024-06-26 11:48:00	-1.26464	0.0776717
1	517	0	34	129	255	2024-06-26 11:51:00			2024-06-26 11:51:00	-1.26579	0.0776717
1	518	0	34	129	255	2024-06-26 11:54:00			2024-06-26 11:54:00	-1.26694	0.0776717
1	519	0	34	129	255	2024-06-26 11:57:00			2024-06-26 11:57:00	-1.26809	0.0776717
1	520	0	34	129	255	2024-06-26 12:00:00			2024-06-26 12:00:00	-1.26924	0.0776717
1	521	0	34	129	255	2024-06-26 12:03:00			2024-06-26 12:03:00	-1.27039	0.0776717
1	522	0	34	129	255	2024-06-26 12:06:00			2024-06-26 12:06:00	-1.27153	0.0776717
1	523	0	34	129	255	2024-06-26 12:09:00			2024-06-26 12:09:00	-1.27268	0.0776717
1	524	0	34	129	255	2024-06-26 12:12:00			2024-06-26 12:12:00	-1.27383	0.0776717
1	525	0	34	129	255	2024-06-26 12:15:00			2024-06-26 12:15:00	-1.27498	0.0776717
1	526	0	34	129	255	2024-06-26 12:18:00			2024-06-26 12:18:00	-1.27613	0.0776717
1	527	0	34	129	255	2024-06-26 12:21:00			2024-06-26 12:21:00	-1.27728	0.0776717
1	528	0	34	129	255	2024-06-26 12:24:00			2024-06-26 12:24:00	-1.27842	0.0776717
1	529	0	34	129	255	2024-06-26 12:27:00			2024-06-26 12:27:00	-1.27957	0.0776717
1	530	0	34	129	255	2024-06-26 12:30:00			2024-06-26 12:30:00	-1.28072	0.0776717
1	531	0	34	129	255	2024-06-26 12:33:00			2024-06-26 12:33:00	-1.28187	0.0776717
1	532	0	34	129	255	2024-06-26 12:36:00			2024-06-26 12:36:00	-1.28302	0.0776717
1	533	0	34	129	255	2024-06-26 12:39:00			2024-06-26 12:39:00	-1.28417	0.0776717
1	534	0	34	129	255	2024-06-26 12:42:00			2024-06-26 12:42:00	-1.28532	0.0776717
1	535	0	34	129	255	2024-06-26 12:45:00			2024-06-26 12:45:00	-1.28646	0.0776717
1	536	0	34	129	255	2024-06-26 12:48:00			2024-06-26 12:48:00	-1.28761	0.0776717
1	537	0	34	129	255	2024-06-26 12:51:00			2024-06-26 12:51:00	-1.28876	0.0776717
1	538	0	34	129	255	2024-06-26 12:54:00			2024-06-26 12:54:00	-1.28991	0.0776717
1	539	0	34	129	255	2024-06-26 12:57:00			2024-06-26 12:57:00	-1.29106	0.0776717
1	540	0	34	129	255	2024-06-26 13:00:00			2024-06-26 13:00:00	-1.29221	0.0776717
1	541	0	34	129	255	2024-06-26 13:03:00			2024-06-26 13:03:00	-1.29335	0.0776717
1	542	0	34	129	255	2024-06-26 13:06:00			2024-06-26 13:06:00	-1.2945	0.0776717
1	543	0	34	129	255	2024-06-26 13:09:00			2024-06-26 13:09:00	-1.29565	0.0776717
1	544	0	34	129	255	2024-06-26 13:12:00			2024-06-26 13:12:00	-1.2968	0.0776717
1	545	0	34	129	255	2024-06-26 13:15:00			2024-06-26 13:15:00	-1.29795	0.0776717
1	546	0	34	129	255	2024-06-26 13:18:00			2024-06-26 13:18:00	-1.2991	0.0776717
1	547	0	34	129	255	2024-06-26 13:21:00			2024-06-26 13:21:00	-1.30024	0.0776717
1	548	0	34	129	255	2024-06-26 13:24:00			2024-06-26 13:24:00	-1.30139	0.0776717
1	549	0	34	129	255	2024-06-26 13:27:00			2024-06-26 13:27:00	-1.30254	0.0776717
1	550	0	34	129	255	2024-06-26 13:30:00			2024-06-26 13:30:00	-1.30369	0.0776717
1	551	8	42	129	255	2024-06-26 13:33:00			2024-06-26 13:33:00	-1.30484	0.0959474
1	552	19	61	129	255	2024-06-26 13:36:00			2024-06-26 13:36:00	-1.30599	0.139352
1	553	17	78	129	255	2024-06-26 13:39:00			2024-06-26 13:39:00	-1.30714	0.178188
1	554	13	91	129	255	2024-06-26 13:42:00			2024-06-26 13:42:00	-1.30828	0.207886
1	555	0	91	129	255	2024-06-26 13:45:00			2024-06-26 13:45:00	-1.30943	0.207886
1	556	0	91	129	255	2024-06-26 13:48:00			2024-06-26 13:48:00	-1.31058	0.207886
1	557	0	91	129	255	2024-06-26 13:51:00			2024-06-26 13:51:00	-1.31173	0.207886
1	558	0	91	129	255	2024-06-26 13:54:00			2024-06-26 13:54:00	-1.31288	0.207886
1	559	0	91	129	255	2024-06-26 13:57:00			2024-06-26 13:57:00	-1.31403	0.207886
1	560	0	91	129	255	2024-06-26 14:00:00			2024-06-26 14:00:00	-1.31517	0.207886
1	561	0	91	129	255	2024-06-26 14:03:00			2024-06-26 14:03:00	-1.31632	0.207886
1	562	0	91	129	255	2024-06-26 14:06:00			2024-06-26 14:06:00	-1.31747	0.207886
1	563	0	91	129	255	2024-06-26 14:09:00			2024-06-26 14:09:00	-1.31862	0.207886
1	564	0	91	129	255	2024-06-26 14:12:00			2024-06-26 14:12:00	-1.31977	0.207886
1	565	0	91	129	255	2024-06-26 14:15:00			2024-06-26 14:15:00	-1.32092	0.207886
1	566	0	91	129	255	2024-06-26 14:18:00			2024-06-26 14:18:00	-1.32207	0.207886
1	567	0	91	129	255	2024-06-26 14:21:00			2024-06-26 14:21:00	-1.32321	0.207886
1	568	0	91	129	255	2024-06-26 14:24:00			2024-06-26 14:24:00	-1.32436	0.207886
1	569	0	91	129	255	2024-06-26 14:27:00			2024-06-26 14:27:00	-1.32551	0.207886
1	570	0	91	129	255	2024-06-26 14:30:00			2024-06-26 14:30:00	-1.32666	0.207886
1	571	0	91	129	255	2024-06-26 14:33:00			2024-06-26 14:33:00	-1.32781	0.207886
1	572	0	91	129	255	2024-06-26 14:36:00			2024-06-26 14:36:00	-1.32896	0.207886
1	573	0	91	129	255	2024-06-26 14:39:00			2024-06-26 14:39:00	-1.3301	0.207886
1	574	0	91	129	255	2024-06-26 14:42:00			2024-06-26 14:42:00	-1.33125	0.207886
1	575	0	91	129	255	2024-06-26 14:45:00			2024-06-26 14:45:00	-1.3324	0.207886
1	576	0	91	129	255	2024-06-26 14:48:00			2024-06-26 14:48:00	-1.33355	0.207886
1	577	0	91	129	255	2024-06-26 14:51:00			2024-06-26 14:51:00	-1.3347	0.207886
1	578	0	91	129	255	2024-06-26 14:54:00			2024-06-26 14:54:00	-1.33585	0.207886
1	579	0	91	129	255	2024-06-26 14:57:00			2024-06-26 14:57:00	-1.337	0.207886
1	580	0	91	129	255	2024-06-26 15:00:00			2024-06-26 15:00:00	-1.33814	0.207886
1	581	0	91	129	255	2024-06-26 15:03:00			2024-06-26 15:03:00	-1.33929	0.207886
1	582	0	91	129	255	2024-06-26 15:06:00			2024-06-26 15:06:00	-1.34044	0.207886
1	583	0	91	129	255	2024-06-26 15:09:00			2024-06-26 15:09:00	-1.34159	0.207886
1	584	0	91	129	255	2024-06-26 15:12:00			2024-06-26 15:12:00	-1.34274	0.207886
1	585	0	91	129	255	2024-06-26 15:15:00			2024-06-26 15:15:00	-1.34389	0.207886
1	586	0	91	129	255	2024-06-26 15:18:00			2024-06-26 15:18:00	-1.34503	0.207886
1	587	0	91	129	255	2024-06-26 15:21:00			2024-06-26 15:21:00	-1.34618	0.207886
1	588	0	91	129	255	2024-06-26 15:24:00			2024-06-26 15:24:00	-1.34733	0.207886
1	589	0	91	129	255	2024-06-26 15:27:00			2024-06-26 15:27:00	-1.34848	0.207886
1	590	0	91	129	255	2024-06-26 15:30:00			2024-06-26 15:30:00	-1.34963	0.207886
1	591	0	91	129	255	2024-06-26 15:33:00			2024-06-26 15:33:00	-1.35078	0.207886
1	592	0	91	129	255	2024-06-26 15:36:00			2024-06-26 15:36:00	-1.35193	0.207886
1	593	0	91	129	255	2024-06-26 15:39:00			2024-06-26 15:39:00	-1.35307	0.207886
1	594	0	91	129	255	2024-06-26 15:42:00			2024-06-26 15:42:00	-1.35422	0.207886
1	595	0	91	129	255	2024-06-26 15:45:00			2024-06-26 15:45:00	-1.35537	0.207886
1	596	0	91	129	255	2024-06-26 15:48:00			2024-06-26 15:48:00	-1.35652	0.207886
1	597	0	91	129	255	2024-06-26 15:51:00			2024-06-26 15:51:00	-1.35767	0.207886
1	598	0	91	129	255	2024-06-26 15:54:00			2024-06-26 15:54:00	-1.35882	0.207886
1	599	0	91	129	255	2024-06-26 15:57:00			2024-06-26 15:57:00	-1.35996	0.207886
1	600	0	91	129	255	2024-06-26 16:00:00			2024-06-26 16:00:00	-1.36111	0.207886
1	601	0	91	129	255	2024-06-26 16:03:00			2024-06-26 16:03:00	-1.36226	0.207886
1	602	0	91	129	255	2024-06-26 16:06:00			2024-06-26 16:06:00	-1.36341	0.207886
1	603	0	91	129	255	2024-06-26 16:09:00			2024-06-26 16:09:00	-1.36456	0.207886
1	604	0	91	129	255	2024-06-26 16:12:00			2024-06-26 16:12:00	-1.36571	0.207886
1	605	0	91	129	255	2024-06-26 16:15:00			2024-06-26 16:15:00	-1.36686	0.207886
1	606	0	91	129	255	2024-06-26 16:18:00			2024-06-26 16:18:00	-1.368	0.207886
1	607	0	91	129	255	2024-06-26 16:21:00			2024-06-26 16:21:00	-1.36915	0.207886
1	608	0	91	129	255	2024-06-26 16:24:00			2024-06-26 16:24:00	-1.3703	0.207886
1	609	0	91	129	255	2024-06-26 16:27:00			2024-06-26 16:27:00	-1.37145	0.207886
1	610	0	91	129	255	2024-06-26 16:30:00			2024-06-26 16:30:00	-1.3726	0.207886
1	611	0	91	129	255	2024-06-26 16:33:00			2024-06-26 16:33:00	-1.37375	0.207886
1	612	0	91	129	255	2024-06-26 16:36:00			2024-06-26 16:36:00	-1.37489	0.207886
1	613	0	91	129	255	2024-06-26 16:39:00			2024-06-26 16:39:00	-1.37604	0.207886
1	614	0	91	129	255	2024-06-26 16:42:00			2024-06-26 16:42:00	-1.37719	0.207886
1	615	0	91	129	255	2024-06-26 16:45:00			2024-06-26 16:45:00	-1.37834	0.207886
1	616	0	91	129	255	2024-06-26 16:48:00			2024-06-26 16:48:00	-1.37949	0.207886
1	617	0	91	129	255	2024-06-26 16:51:00			2024-06-26 16:51:00	-1.38064	0.207886
1	618	0	91	129	255	2024-06-26 16:54:00			2024-06-26 16:54:00	-1.38179	0.207886
1	619	0	91	129	255	2024-06-26 16:57:00			2024-06-26 16:57:00	-1.38293	0.207886
1	620	0	91	129	255	2024-06-26 17:00:00			2024-06-26 17:00:00	-1.38408	0.207886
1	621	0	91	129	255	2024-06-26 17:03:00			2024-06-26 17:03:00	-1.38523	0.207886
1	622	0	91	129	255	2024-06-26 17:06:00			2024-06-26 17:06:00	-1.38638	0.207886
1	623	0	91	129	255	2024-06-26 17:09:00			2024-06-26 17:09:00	-1.38753	0.207886
1	624	0	91	129	255	2024-06-26 17:12:00			2024-06-26 17:12:00	-1.38868	0.207886
1	625	0	91	129	255	2024-06-26 17:15:00			2024-06-26 17:15:00	-1.38982	0.207886
1	626	0	91	129	255	2024-06-26 17:18:00			2024-06-26 17:18:00	-1.39097	0.207886
1	627	0	91	129	255	2024-06-26 17:21:00			2024-06-26 17:21:00	-1.39212	0.207886
1	628	0	91	129	255	2024-06-26 17:24:00			2024-06-26 17:24:00	-1.39327	0.207886
1	629	0	91	129	255	2024-06-26 17:27:00			2024-06-26 17:27:00	-1.39442	0.207886
1	630	0	91	129	255	2024-06-26 17:30:00			2024-06-26 17:30:00	-1.39557	0.207886
1	631	0	91	129	255	2024-06-26 17:33:00			2024-06-26 17:33:00	-1.39672	0.207886
1	632	0	91	129	255	2024-06-26 17:36:00			2024-06-26 17:36:00	-1.39786	0.207886
1	633	0	91	129	255	2024-06-26 17:39:00			2024-06-26 17:39:00	-1.39901	0.207886
1	634	0	91	129	255	2024-06-26 17:42:00			2024-06-26 17:42:00	-1.40016	0.207886
1	635	0	91	129	255	2024-06-26 17:45:00			2024-06-26 17:45:00	-1.40131	0.207886
1	636	0	91	129	255	2024-06-26 17:48:00			2024-06-26 17:48:00	-1.40246	0.207886
1	637	0	91	129	255	2024-06-26 17:51:00			2024-06-26 17:51:00	-1.40361	0.207886
1	638	0	91	129	255	2024-06-26 17:54:00			2024-06-26 17:54:00	-1.40475	0.207886
1	639	0	91	129	255	2024-06-26 17:57:00			2024-06-26 17:57:00	-1.4059	0.207886
1	640	0	91	129	255	2024-06-26 18:00:00			2024-06-26 18:00:00	-1.40705	0.207886
1	641	0	91	129	255	2024-06-26 18:03:00			2024-06-26 18:03:00	-1.4082	0.207886
1	642	0	91	129	255	2024-06-26 18:06:00			2024-06-26 18:06:00	-1.40935	0.207886
1	643	0	91	129	255	2024-06-26 18:09:00			2024-06-26 18:09:00	-1.4105	0.207886
1	644	0	91	129	255	2024-06-26 18:12:00			2024-06-26 18:12:00	-1.41165	0.207886
1	645	0	91	129	255	2024-06-26 18:15:00			2024-06-26 18:15:00	-1.41279	0.207886
1	646	0	91	129	255	2024-06-26 18:18:00			2024-06-26 18:18:00	-1.41394	0.207886
1	647	0	91	129	255	2024-06-26 18:21:00			2024-06-26 18:21:00	-1.41509	0.207886
1	648	0	91	129	255	2024-06-26 18:24:00			2024-06-26 18:24:00	-1.41624	0.207886
1	649	0	91	129	255	2024-06-26 18:27:00			2024-06-26 18:27:00	-1.41739	0.207886
1	650	0	91	129	255	2024-06-26 18:30:00			2024-06-26 18:30:00	-1.41854	0.207886
1	651	0	91	129	255	2024-06-26 18:33:00			2024-06-26 18:33:00	-1.41968	0.207886
1	652	0	91	129	255	2024-06-26 18:36:00			2024-06-26 18:36:00	-1.42083	0.207886
1	653	0	91	129	255	2024-06-26 18:39:00			2024-06-26 18:39:00	-1.42198	0.207886
1	654	0	91	129	255	2024-06-26 18:42:00			2024-06-26 18:42:00	-1.42313	0.207886
1	655	0	91	129	255	2024-06-26 18:45:00			2024-06-26 18:45:00	-1.42428	0.207886
1	656	0	91	129	255	2024-06-26 18:48:00			2024-06-26 18:48:00	-1.42543	0.207886
1	657	0	91	129	255	2024-06-26 18:51:00			2024-06-26 18:51:00	-1.42657	0.207886
1	658	0	91	129	255	2024-06-26 18:54:00			2024-06-26 18:54:00	-1.42772	0.207886
1	659	0	91	129	255	2024-06-26 18:57:00			2024-06-26 18:57:00	-1.42887	0.207886
1	660	0	91	129	255	2024-06-26 19:00:00			2024-06-26 19:00:00	-1.43002	0.207886
1	661	0	91	129	255	2024-06-26 19:03:00			2024-06-26 19:03:00	-1.43117	0.207886
1	662	0	91	129	255	2024-06-26 19:06:00			2024-06-26 19:06:00	-1.43232	0.207886
1	663	0	91	129	255	2024-06-26 19:09:00			2024-06-26 19:09:00	-1.43347	0.207886
1	664	0	91	129	255	2024-06-26 19:12:00			2024-06-26 19:12:00	-1.43461	0.207886
1	665	0	91	129	255	2024-06-26 19:15:00			2024-06-26 19:15:00	-1.43576	0.207886
1	666	0	91	129	255	2024-06-26 19:18:00			2024-06-26 19:18:00	-1.43691	0.207886
1	667	0	91	129	255	2024-06-26 19:21:00			2024-06-26 19:21:00	-1.43806	0.207886
1	668	0	91	129	255	2024-06-26 19:24:00			2024-06-26 19:24:00	-1.43921	0.207886
1	669	0	91	129	255	2024-06-26 19:27:00			2024-06-26 19:27:00	-1.44036	0.207886
1	670	0	91	129	255	2024-06-26 19:30:00			2024-06-26 19:30:00	-1.4415	0.207886
1	671	0	91	129	255	2024-06-26 19:33:00			2024-06-26 19:33:00	-1.44265	0.207886
1	672	0	91	129	255	2024-06-26 19:36:00			2024-06-26 19:36:00	-1.4438	0.207886
1	673	0	91	129	255	2024-06-26 19:39:00			2024-06-26 19:39:00	-1.44495	0.207886
1	674	0	91	129	255	2024-06-26 19:42:00			2024-06-26 19:42:00	-1.4461	0.207886
1	675	0	91	129	255	2024-06-26 19:45:00			2024-06-26 19:45:00	-1.44725	0.207886
1	676	0	91	129	255	2024-06-26 19:48:00			2024-06-26 19:48:00	-1.4484	0.207886
1	677	0	91	129	255	2024-06-26 19:51:00			2024-06-26 19:51:00	-1.44954	0.207886
1	678	0	91	129	255	2024-06-26 19:54:00			2024-06-26 19:54:00	-1.45069	0.207886
1	679	0	91	129	255	2024-06-26 19:57:00			2024-06-26 19:57:00	-1.45184	0.207886
1	680	0	91	129	255	2024-06-26 20:00:00			2024-06-26 20:00:00	-1.45299	0.207886
1	681	0	91	129	255	2024-06-26 20:03:00			2024-06-26 20:03:00	-1.45414	0.207886
1	682	0	91	129	255	2024-06-26 20:06:00			2024-06-26 20:06:00	-1.45529	0.207886
1	683	0	91	129	255	2024-06-26 20:09:00			2024-06-26 20:09:00	-1.45643	0.207886
1	684	0	91	129	255	2024-06-26 20:12:00			2024-06-26 20:12:00	-1.45758	0.207886
1	685	0	91	129	255	2024-06-26 20:15:00			2024-06-26 20:15:00	-1.45873	0.207886
1	686	0	91	129	255	2024-06-26 20:18:00			2024-06-26 20:18:00	-1.45988	0.207886
1	687	0	91	129	255	2024-06-26 20:21:00			2024-06-26 20:21:00	-1.46103	0.207886
1	688	0	91	129	255	2024-06-26 20:24:00			2024-06-26 20:24:00	-1.46218	0.207886
1	689	0	91	129	255	2024-06-26 20:27:00			2024-06-26 20:27:00	-1.46333	0.207886
1	690	0	91	129	255	2024-06-26 20:30:00			2024-06-26 20:30:00	-1.46447	0.207886
1	691	0	91	129	255	2024-06-26 20:33:00			2024-06-26 20:33:00	-1.46562	0.207886
1	692	0	91	129	255	2024-06-26 20:36:00			2024-06-26 20:36:00	-1.46677	0.207886
1	693	0	91	129	255	2024-06-26 20:39:00			2024-06-26 20:39:00	-1.46792	0.207886
1	694	0	91	129	255	2024-06-26 20:42:00			2024-06-26 20:42:00	-1.46907	0.207886
1	695	0	91	129	255	2024-06-26 20:45:00			2024-06-26 20:45:00	-1.47022	0.207886
1	696	0	91	129	255	2024-06-26 20:48:00			2024-06-26 20:48:00	-1.47136	0.207886
1	697	0	91	129	255	2024-06-26 20:51:00			2024-06-26 20:51:00	-1.47251	0.207886
1	698	0	91	129	255	2024-06-26 20:54:00			2024-06-26 20:54:00	-1.47366	0.207886
1	699	0	91	129	255	2024-06-26 20:57:00			2024-06-26 20:57:00	-1.47481	0.207886
1	700	0	91	129	255	2024-06-26 21:00:00			2024-06-26 21:00:00	-1.47596	0.207886
1	701	5	96	129	255	2024-06-26 21:03:00			2024-06-26 21:03:00	-1.47711	0.219308
1	702	28	124	129	255	2024-06-26 21:06:00			2024-06-26 21:06:00	-1.47826	0.283273
1	703	21	145	129	255	2024-06-26 21:09:00			2024-06-26 21:09:00	-1.4794	0.331247
1	704	8	153	129	255	2024-06-26 21:12:00			2024-06-26 21:12:00	-1.48055	0.349523
1	705	5	158	129	255	2024-06-26 21:15:00			2024-06-26 21:15:00	-1.4817	0.360945
1	706	3	161	129	255	2024-06-26 21:18:00			2024-06-26 21:18:00	-1.48285	0.367798
1	707	7	168	129	255	2024-06-26 21:21:00			2024-06-26 21:21:00	-1.484	0.383789
1	708	0	168	129	255	2024-06-26 21:24:00			2024-06-26 21:24:00	-1.48515	0.383789
1	709	0	168	129	255	2024-06-26 21:27:00			2024-06-26 21:27:00	-1.48629	0.383789
1	710	0	168	129	255	2024-06-26 21:30:00			2024-06-26 21:30:00	-1.48744	0.383789
1	711	0	168	129	255	2024-06-26 21:33:00			2024-06-26 21:33:00	-1.48859	0.383789
1	712	0	168	129	255	2024-06-26 21:36:00			2024-06-26 21:36:00	-1.48974	0.383789
1	713	0	168	129	255	2024-06-26 21:39:00			2024-06-26 21:39:00	-1.49089	0.383789
1	714	0	168	129	255	2024-06-26 21:42:00			2024-06-26 21:42:00	-1.49204	0.383789
1	715	0	168	129	255	2024-06-26 21:45:00			2024-06-26 21:45:00	-1.49319	0.383789
1	716	0	168	129	255	2024-06-26 21:48:00			2024-06-26 21:48:00	-1.49433	0.383789
1	717	0	168	129	255	2024-06-26 21:51:00			2024-06-26 21:51:00	-1.49548	0.383789
1	718	0	168	129	255	2024-06-26 21:54:00			2024-06-26 21:54:00	-1.49663	0.383789
1	719	0	168	129	255	2024-06-26 21:57:00			2024-06-26 21:57:00	-1.49778	0.383789
1	720	0	168	129	255	2024-06-26 22:00:00			2024-06-26 22:00:00	-1.49893	0.383789
1	721	0	168	129	255	2024-06-26 22:03:00			2024-06-26 22:03:00	-1.50008	0.383789
1	722	0	168	129	255	2024-06-26 22:06:00			2024-06-26 22:06:00	-1.50122	0.383789
1	723	0	168	129	255	2024-06-26 22:09:00			2024-06-26 22:09:00	-1.50237	0.383789
1	724	0	168	129	255	2024-06-26 22:12:00			2024-06-26 22:12:00	-1.50352	0.383789
1	725	0	168	129	255	2024-06-26 22:15:00			2024-06-26 22:15:00	-1.50467	0.383789
1	726	0	168	129	255	2024-06-26 22:18:00			2024-06-26 22:18:00	-1.50582	0.383789
1	727	0	168	129	255	2024-06-26 22:21:00			2024-06-26 22:21:00	-1.50697	0.383789
1	728	0	168	129	255	2024-06-26 22:24:00			2024-06-26 22:24:00	-1.50812	0.383789
1	729	0	168	129	255	2024-06-26 22:27:00			2024-06-26 22:27:00	-1.50926	0.383789
1	730	0	168	129	255	2024-06-26 22:30:00			2024-06-26 22:30:00	-1.51041	0.383789
1	731	0	168	129	255	2024-06-26 22:33:00			2024-06-26 22:33:00	-1.51156	0.383789
1	732	0	168	129	255	2024-06-26 22:36:00			2024-06-26 22:36:00	-1.51271	0.383789
1	733	0	168	129	255	2024-06-26 22:39:00			2024-06-26 22:39:00	-1.51386	0.383789
1	734	0	168	129	255	2024-06-26 22:42:00			2024-06-26 22:42:00	-1.51501	0.383789
1	735	0	168	129	255	2024-06-26 22:45:00			2024-06-26 22:45:00	-1.51615	0.383789
1	736	0	168	129	255	2024-06-26 22:48:00			2024-06-26 22:48:00	-1.5173	0.383789
1	737	0	168	129	255	2024-06-26 22:51:00			2024-06-26 22:51:00	-1.51845	0.383789
1	738	0	168	129	255	2024-06-26 22:54:00			2024-06-26 22:54:00	-1.5196	0.383789
1	739	0	168	129	255	2024-06-26 22:57:00			2024-06-26 22:57:00	-1.52075	0.383789
1	740	0	168	129	255	2024-06-26 23:00:00			2024-06-26 23:00:00	-1.5219	0.383789
1	741	0	168	129	255	2024-06-26 23:03:00			2024-06-26 23:03:00	-1.52305	0.383789
1	742	0	168	129	255	2024-06-26 23:06:00			2024-06-26 23:06:00	-1.52419	0.383789
1	743	0	168	129	255	2024-06-26 23:09:00			2024-06-26 23:09:00	-1.52534	0.383789
1	744	0	168	129	255	2024-06-26 23:12:00			2024-06-26 23:12:00	-1.52649	0.383789
1	745	0	168	129	255	2024-06-26 23:15:00			2024-06-26 23:15:00	-1.52764	0.383789
1	746	0	168	129	255	2024-06-26 23:18:00			2024-06-26 23:18:00	-1.52879	0.383789
1	747	0	168	129	255	2024-06-26 23:21:00			2024-06-26 23:21:00	-1.52994	0.383789
1	748	0	168	129	255	2024-06-26 23:24:00			2024-06-26 23:24:00	-1.53108	0.383789
1	749	0	168	129	255	2024-06-26 23:27:00			2024-06-26 23:27:00	-1.53223	0.383789
1	750	0	168	129	255	2024-06-26 23:30:00			2024-06-26 23:30:00	-1.53338	0.383789
1	751	0	168	129	255	2024-06-26 23:33:00			2024-06-26 23:33:00	-1.53453	0.383789
1	752	0	168	129	255	2024-06-26 23:36:00			2024-06-26 23:36:00	-1.53568	0.383789
1	753	0	168	129	255	2024-06-26 23:39:00			2024-06-26 23:39:00	-1.53683	0.383789
1	754	0	168	129	255	2024-06-26 23:42:00			2024-06-26 23:42:00	-1.53798	0.383789
1	755	0	168	129	255	2024-06-26 23:45:00			2024-06-26 23:45:00	-1.53912	0.383789
1	756	0	168	129	255	2024-06-26 23:48:00			2024-06-26 23:48:00	-1.54027	0.383789
1	757	0	168	129	255	2024-06-26 23:51:00			2024-06-26 23:51:00	-1.54142	0.383789
1	758	0	168	129	255	2024-06-26 23:54:00			2024-06-26 23:54:00	-1.54257	0.383789
1	759	0	168	129	255	2024-06-26 23:57:00			2024-06-26 23:57:00	-1.54372	0.383789
1	760	0	168	129	255	2024-06-27			2024-06-27	-1.54487	0.383789
1	761	0	168	129	255	2024-06-27 00:03:00			2024-06-27 00:03:00	-1.54601	0.383789
1	762	0	168	129	255	2024-06-27 00:06:00			2024-06-27 00:06:00	-1.54716	0.383789
1	763	0	168	129	255	2024-06-27 00:09:00			2024-06-27 00:09:00	-1.54831	0.383789
1	764	0	168	129	255	2024-06-27 00:12:00			2024-06-27 00:12:00	-1.54946	0.383789
1	765	0	168	129	255	2024-06-27 00:15:00			2024-06-27 00:15:00	-1.55061	0.383789
1	766	0	168	129	255	2024-06-27 00:18:00			2024-06-27 00:18:00	-1.55176	0.383789
1	767	0	168	129	255	2024-06-27 00:21:00			2024-06-27 00:21:00	-1.5529	0.383789
1	768	0	168	129	255	2024-06-27 00:24:00			2024-06-27 00:24:00	-1.55405	0.383789
1	769	0	168	129	255	2024-06-27 00:27:00			2024-06-27 00:27:00	-1.5552	0.383789
1	770	0	168	129	255	2024-06-27 00:30:00			2024-06-27 00:30:00	-1.55635	0.383789
1	771	0	168	129	255	2024-06-27 00:33:00			2024-06-27 00:33:00	-1.5575	0.383789
1	772	0	168	129	255	2024-06-27 00:36:00			2024-06-27 00:36:00	-1.55865	0.383789
1	773	0	168	129	255	2024-06-27 00:39:00			2024-06-27 00:39:00	-1.5598	0.383789
1	774	0	168	129	255	2024-06-27 00:42:00			2024-06-27 00:42:00	-1.56094	0.383789
1	775	0	168	129	255	2024-06-27 00:45:00			2024-06-27 00:45:00	-1.56209	0.383789
1	776	0	168	129	255	2024-06-27 00:48:00			2024-06-27 00:48:00	-1.56324	0.383789
1	777	0	168	129	255	2024-06-27 00:51:00			2024-06-27 00:51:00	-1.56439	0.383789
1	778	0	168	129	255	2024-06-27 00:54:00			2024-06-27 00:54:00	-1.56554	0.383789
1	779	0	168	129	255	2024-06-27 00:58:00			2024-06-27 00:58:00	-1.56707	0.383789
1	780	0	168	129	255	2024-06-27 01:01:00			2024-06-27 01:01:00	-1.56822	0.383789
1	781	3	171	129	255	2024-06-27 01:04:00			2024-06-27 01:04:00	-1.56937	0.390643
1	782	4	175	129	255	2024-06-27 01:07:00			2024-06-27 01:07:00	-1.57051	0.399781
1	783	8	183	129	255	2024-06-27 01:10:00			2024-06-27 01:10:00	-1.57166	0.418056
1	784	3	186	129	255	2024-06-27 01:13:00			2024-06-27 01:13:00	-1.57281	0.42491
1	785	87	273	129	255	2024-06-27 01:16:00			2024-06-27 01:16:00	-1.57396	0.623658
1	786	21	294	129	255	2024-06-27 01:19:00			2024-06-27 01:19:00	-1.57511	0.671632
1	787	48	342	129	255	2024-06-27 01:22:00			2024-06-27 01:22:00	-1.57626	0.781286
1	788	3	345	129	255	2024-06-27 01:25:00			2024-06-27 01:25:00	-1.57741	0.788139
1	789	11	356	129	255	2024-06-27 01:28:00			2024-06-27 01:28:00	-1.57855	0.813268
1	790	2	358	129	255	2024-06-27 01:31:00			2024-06-27 01:31:00	-1.5797	0.817837
1	791	44	402	129	255	2024-06-27 01:34:00			2024-06-27 01:34:00	-1.58085	0.918353
1	792	0	402	129	255	2024-06-27 01:37:00			2024-06-27 01:37:00	-1.582	0.918353
1	793	6	408	129	255	2024-06-27 01:40:00			2024-06-27 01:40:00	-1.58315	0.93206
1	794	6	414	129	255	2024-06-27 01:43:00			2024-06-27 01:43:00	-1.5843	0.945767
1	795	14	428	129	255	2024-06-27 01:46:00			2024-06-27 01:46:00	-1.58544	0.977749
1	796	4	432	129	255	2024-06-27 01:49:00			2024-06-27 01:49:00	-1.58659	0.986887
1	797	8	440	129	255	2024-06-27 01:52:00			2024-06-27 01:52:00	-1.58774	1.00516
1	798	0	440	129	255	2024-06-27 01:55:00			2024-06-27 01:55:00	-1.58889	1.00516
1	799	0	440	129	255	2024-06-27 01:58:00			2024-06-27 01:58:00	-1.59004	1.00516
1	800	0	440	129	255	2024-06-27 02:01:00			2024-06-27 02:01:00	-1.59119	1.00516
1	801	0	440	129	255	2024-06-27 02:04:00			2024-06-27 02:04:00	-1.59234	1.00516
1	802	0	440	129	255	2024-06-27 02:07:00			2024-06-27 02:07:00	-1.59348	1.00516
1	803	0	440	129	255	2024-06-27 02:10:00			2024-06-27 02:10:00	-1.59463	1.00516
1	804	0	440	129	255	2024-06-27 02:13:00			2024-06-27 02:13:00	-1.59578	1.00516
1	805	0	440	129	255	2024-06-27 02:16:00			2024-06-27 02:16:00	-1.59693	1.00516
1	806	0	440	129	255	2024-06-27 02:19:00			2024-06-27 02:19:00	-1.59808	1.00516
1	807	0	440	129	255	2024-06-27 02:22:00			2024-06-27 02:22:00	-1.59923	1.00516
1	808	0	440	129	255	2024-06-27 02:25:00			2024-06-27 02:25:00	-1.60037	1.00516
1	809	0	440	129	255	2024-06-27 02:28:00			2024-06-27 02:28:00	-1.60152	1.00516
1	810	0	440	129	255	2024-06-27 02:31:00			2024-06-27 02:31:00	-1.60267	1.00516
1	811	0	440	129	255	2024-06-27 02:34:00			2024-06-27 02:34:00	-1.60382	1.00516
1	812	0	440	129	255	2024-06-27 02:37:00			2024-06-27 02:37:00	-1.60497	1.00516
1	813	0	440	129	255	2024-06-27 02:40:00			2024-06-27 02:40:00	-1.60612	1.00516
1	814	0	440	129	255	2024-06-27 02:43:00			2024-06-27 02:43:00	-1.60727	1.00516
1	815	0	440	129	255	2024-06-27 02:46:00			2024-06-27 02:46:00	-1.60841	1.00516
1	816	0	440	129	255	2024-06-27 02:49:00			2024-06-27 02:49:00	-1.60956	1.00516
1	817	0	440	129	255	2024-06-27 02:52:00			2024-06-27 02:52:00	-1.61071	1.00516
1	818	0	440	129	255	2024-06-27 02:55:00			2024-06-27 02:55:00	-1.61186	1.00516
1	819	0	440	129	255	2024-06-27 02:58:00			2024-06-27 02:58:00	-1.61301	1.00516
1	820	0	440	129	255	2024-06-27 03:01:00			2024-06-27 03:01:00	-1.61416	1.00516
1	821	0	440	129	255	2024-06-27 03:04:00			2024-06-27 03:04:00	-1.6153	1.00516
1	822	0	440	129	255	2024-06-27 03:07:00			2024-06-27 03:07:00	-1.61645	1.00516
1	823	0	440	129	255	2024-06-27 03:10:00			2024-06-27 03:10:00	-1.6176	1.00516
1	824	0	440	129	255	2024-06-27 03:13:00			2024-06-27 03:13:00	-1.61875	1.00516
1	825	0	440	129	255	2024-06-27 03:16:00			2024-06-27 03:16:00	-1.6199	1.00516
1	826	0	440	129	255	2024-06-27 03:19:00			2024-06-27 03:19:00	-1.62105	1.00516
1	827	0	440	129	255	2024-06-27 03:22:00			2024-06-27 03:22:00	-1.6222	1.00516
1	828	0	440	129	255	2024-06-27 03:25:00			2024-06-27 03:25:00	-1.62334	1.00516
1	829	0	440	129	255	2024-06-27 03:28:00			2024-06-27 03:28:00	-1.62449	1.00516
1	830	0	440	129	255	2024-06-27 03:31:00			2024-06-27 03:31:00	-1.62564	1.00516
1	831	0	440	129	255	2024-06-27 03:34:00			2024-06-27 03:34:00	-1.62679	1.00516
1	832	0	440	129	255	2024-06-27 03:37:00			2024-06-27 03:37:00	-1.62794	1.00516
1	833	0	440	129	255	2024-06-27 03:40:00			2024-06-27 03:40:00	-1.62909	1.00516
1	834	0	440	129	255	2024-06-27 03:43:00			2024-06-27 03:43:00	-1.63023	1.00516
1	835	0	440	129	255	2024-06-27 03:46:00			2024-06-27 03:46:00	-1.63138	1.00516
1	836	0	440	129	255	2024-06-27 03:49:00			2024-06-27 03:49:00	-1.63253	1.00516
1	837	0	440	129	255	2024-06-27 03:52:00			2024-06-27 03:52:00	-1.63368	1.00516
1	838	0	440	129	255	2024-06-27 03:55:00			2024-06-27 03:55:00	-1.63483	1.00516
1	839	0	440	129	255	2024-06-27 03:58:00			2024-06-27 03:58:00	-1.63598	1.00516
1	840	0	440	129	255	2024-06-27 04:01:00			2024-06-27 04:01:00	-1.63712	1.00516
1	841	0	440	129	255	2024-06-27 04:04:00			2024-06-27 04:04:00	-1.63827	1.00516
1	842	0	440	129	255	2024-06-27 04:07:00			2024-06-27 04:07:00	-1.63942	1.00516
1	843	0	440	129	255	2024-06-27 04:10:00			2024-06-27 04:10:00	-1.64057	1.00516
1	844	0	440	129	255	2024-06-27 04:13:00			2024-06-27 04:13:00	-1.64172	1.00516
1	845	0	440	129	255	2024-06-27 04:16:00			2024-06-27 04:16:00	-1.64287	1.00516
1	846	0	440	129	255	2024-06-27 04:19:00			2024-06-27 04:19:00	-1.64402	1.00516
1	847	0	440	129	255	2024-06-27 04:22:00			2024-06-27 04:22:00	-1.64516	1.00516
1	848	0	440	129	255	2024-06-27 04:25:00			2024-06-27 04:25:00	-1.64631	1.00516
1	849	0	440	129	255	2024-06-27 04:28:00			2024-06-27 04:28:00	-1.64746	1.00516
1	850	0	440	129	255	2024-06-27 04:31:00			2024-06-27 04:31:00	-1.64861	1.00516
1	851	0	440	129	255	2024-06-27 04:34:00			2024-06-27 04:34:00	-1.64976	1.00516
1	852	0	440	129	255	2024-06-27 04:37:00			2024-06-27 04:37:00	-1.65091	1.00516
1	853	0	440	129	255	2024-06-27 04:40:00			2024-06-27 04:40:00	-1.65205	1.00516
1	854	0	440	129	255	2024-06-27 04:43:00			2024-06-27 04:43:00	-1.6532	1.00516
1	855	0	440	129	255	2024-06-27 04:46:00			2024-06-27 04:46:00	-1.65435	1.00516
1	856	0	440	129	255	2024-06-27 04:49:00			2024-06-27 04:49:00	-1.6555	1.00516
1	857	0	440	129	255	2024-06-27 04:52:00			2024-06-27 04:52:00	-1.65665	1.00516
1	858	0	440	129	255	2024-06-27 04:55:00			2024-06-27 04:55:00	-1.6578	1.00516
1	859	0	440	129	255	2024-06-27 04:58:00			2024-06-27 04:58:00	-1.65895	1.00516
1	860	0	440	129	255	2024-06-27 05:01:00			2024-06-27 05:01:00	-1.66009	1.00516
1	861	0	440	129	255	2024-06-27 05:04:00			2024-06-27 05:04:00	-1.66124	1.00516
1	862	0	440	129	255	2024-06-27 05:07:00			2024-06-27 05:07:00	-1.66239	1.00516
1	863	0	440	129	255	2024-06-27 05:10:00			2024-06-27 05:10:00	-1.66354	1.00516
1	864	0	440	129	255	2024-06-27 05:13:00			2024-06-27 05:13:00	-1.66469	1.00516
1	865	0	440	129	255	2024-06-27 05:16:00			2024-06-27 05:16:00	-1.66584	1.00516
1	866	0	440	129	255	2024-06-27 05:19:00			2024-06-27 05:19:00	-1.66698	1.00516
1	867	0	440	129	255	2024-06-27 05:22:00			2024-06-27 05:22:00	-1.66813	1.00516
1	868	0	440	129	255	2024-06-27 05:25:00			2024-06-27 05:25:00	-1.66928	1.00516
1	869	0	440	129	255	2024-06-27 05:28:00			2024-06-27 05:28:00	-1.67043	1.00516
1	870	0	440	129	255	2024-06-27 05:31:00			2024-06-27 05:31:00	-1.67158	1.00516
1	871	0	440	129	255	2024-06-27 05:34:00			2024-06-27 05:34:00	-1.67273	1.00516
1	872	0	440	129	255	2024-06-27 05:37:00			2024-06-27 05:37:00	-1.67388	1.00516
1	873	0	440	129	255	2024-06-27 05:40:00			2024-06-27 05:40:00	-1.67502	1.00516
1	874	0	440	129	255	2024-06-27 05:43:00			2024-06-27 05:43:00	-1.67617	1.00516
1	875	0	440	129	255	2024-06-27 05:46:00			2024-06-27 05:46:00	-1.67732	1.00516
1	876	0	440	129	255	2024-06-27 05:49:00			2024-06-27 05:49:00	-1.67847	1.00516
1	877	0	440	129	255	2024-06-27 05:52:00			2024-06-27 05:52:00	-1.67962	1.00516
1	878	0	440	129	255	2024-06-27 05:55:00			2024-06-27 05:55:00	-1.68077	1.00516
1	879	0	440	129	255	2024-06-27 05:58:00			2024-06-27 05:58:00	-1.68191	1.00516
1	880	0	440	129	255	2024-06-27 06:01:00			2024-06-27 06:01:00	-1.68306	1.00516
1	881	0	440	129	255	2024-06-27 06:04:00			2024-06-27 06:04:00	-1.68421	1.00516
1	882	0	440	129	255	2024-06-27 06:07:00			2024-06-27 06:07:00	-1.68536	1.00516
1	883	0	440	129	255	2024-06-27 06:10:00			2024-06-27 06:10:00	-1.68651	1.00516
1	884	0	440	129	255	2024-06-27 06:13:00			2024-06-27 06:13:00	-1.68766	1.00516
1	885	0	440	129	255	2024-06-27 06:16:00			2024-06-27 06:16:00	-1.68881	1.00516
1	886	0	440	129	255	2024-06-27 06:19:00			2024-06-27 06:19:00	-1.68995	1.00516
1	887	0	440	129	255	2024-06-27 06:22:00			2024-06-27 06:22:00	-1.6911	1.00516
1	888	0	440	129	255	2024-06-27 06:25:00			2024-06-27 06:25:00	-1.69225	1.00516
1	889	0	440	129	255	2024-06-27 06:28:00			2024-06-27 06:28:00	-1.6934	1.00516
1	890	0	440	129	255	2024-06-27 06:31:00			2024-06-27 06:31:00	-1.69455	1.00516
1	891	0	440	129	255	2024-06-27 06:34:00			2024-06-27 06:34:00	-1.6957	1.00516
1	892	0	440	129	255	2024-06-27 06:37:00			2024-06-27 06:37:00	-1.69684	1.00516
1	893	0	440	129	255	2024-06-27 06:40:00			2024-06-27 06:40:00	-1.69799	1.00516
1	894	0	440	129	255	2024-06-27 06:43:00			2024-06-27 06:43:00	-1.69914	1.00516
1	895	0	440	129	255	2024-06-27 06:46:00			2024-06-27 06:46:00	-1.70029	1.00516
1	896	0	440	129	255	2024-06-27 06:49:00			2024-06-27 06:49:00	-1.70144	1.00516
1	897	0	440	129	255	2024-06-27 06:52:00			2024-06-27 06:52:00	-1.70259	1.00516
1	898	0	440	129	255	2024-06-27 06:55:00			2024-06-27 06:55:00	-1.70374	1.00516
1	899	0	440	129	255	2024-06-27 06:58:00			2024-06-27 06:58:00	-1.70488	1.00516
1	900	0	440	129	255	2024-06-27 07:01:00			2024-06-27 07:01:00	-1.70603	1.00516
1	901	32	472	129	255	2024-06-27 07:04:00			2024-06-27 07:04:00	-1.70718	1.07827
1	902	2	474	129	255	2024-06-27 07:07:00			2024-06-27 07:07:00	-1.70833	1.08283
1	903	2	476	129	255	2024-06-27 07:10:00			2024-06-27 07:10:00	-1.70948	1.0874
1	904	2	478	129	255	2024-06-27 07:13:00			2024-06-27 07:13:00	-1.71063	1.09197
1	905	0	478	129	255	2024-06-27 07:16:00			2024-06-27 07:16:00	-1.71177	1.09197
1	906	2	480	129	255	2024-06-27 07:19:00			2024-06-27 07:19:00	-1.71292	1.09654
1	907	36	516	129	255	2024-06-27 07:22:00			2024-06-27 07:22:00	-1.71407	1.17878
1	908	0	516	129	255	2024-06-27 07:25:00			2024-06-27 07:25:00	-1.71522	1.17878
1	909	0	516	129	255	2024-06-27 07:28:00			2024-06-27 07:28:00	-1.71637	1.17878
1	910	7	523	129	255	2024-06-27 07:31:00			2024-06-27 07:31:00	-1.71752	1.19477
1	911	0	523	129	255	2024-06-27 07:34:00			2024-06-27 07:34:00	-1.71867	1.19477
1	912	0	523	129	255	2024-06-27 07:37:00			2024-06-27 07:37:00	-1.71981	1.19477
1	913	0	523	129	255	2024-06-27 07:40:00			2024-06-27 07:40:00	-1.72096	1.19477
1	914	49	572	129	255	2024-06-27 07:43:00			2024-06-27 07:43:00	-1.72211	1.30671
1	915	0	572	129	255	2024-06-27 07:46:00			2024-06-27 07:46:00	-1.72326	1.30671
1	916	0	572	129	255	2024-06-27 07:49:00			2024-06-27 07:49:00	-1.72441	1.30671
1	917	12	584	129	255	2024-06-27 07:52:00			2024-06-27 07:52:00	-1.72556	1.33413
1	918	0	584	129	255	2024-06-27 07:55:00			2024-06-27 07:55:00	-1.7267	1.33413
1	919	0	584	129	255	2024-06-27 07:58:00			2024-06-27 07:58:00	-1.72785	1.33413
1	920	0	584	129	255	2024-06-27 08:01:00			2024-06-27 08:01:00	-1.729	1.33413
1	921	7	591	129	255	2024-06-27 08:04:00			2024-06-27 08:04:00	-1.73015	1.35012
1	922	0	591	129	255	2024-06-27 08:07:00			2024-06-27 08:07:00	-1.7313	1.35012
1	923	16	607	129	255	2024-06-27 08:10:00			2024-06-27 08:10:00	-1.73245	1.38667
1	924	1	608	129	255	2024-06-27 08:13:00			2024-06-27 08:13:00	-1.7336	1.38895
1	925	9	617	129	255	2024-06-27 08:16:00			2024-06-27 08:16:00	-1.73474	1.40951
1	926	2	619	129	255	2024-06-27 08:19:00			2024-06-27 08:19:00	-1.73589	1.41408
1	927	4	623	129	255	2024-06-27 08:22:00			2024-06-27 08:22:00	-1.73704	1.42322
1	928	0	623	129	255	2024-06-27 08:25:00			2024-06-27 08:25:00	-1.73819	1.42322
1	929	0	623	129	255	2024-06-27 08:28:00			2024-06-27 08:28:00	-1.73934	1.42322
1	930	0	623	129	255	2024-06-27 08:31:00			2024-06-27 08:31:00	-1.74049	1.42322
1	931	10	633	129	255	2024-06-27 08:34:00			2024-06-27 08:34:00	-1.74163	1.44606
1	932	0	633	129	255	2024-06-27 08:37:00			2024-06-27 08:37:00	-1.74278	1.44606
1	933	2	635	129	255	2024-06-27 08:40:00			2024-06-27 08:40:00	-1.74393	1.45063
1	934	0	635	129	255	2024-06-27 08:43:00			2024-06-27 08:43:00	-1.74508	1.45063
1	935	0	635	129	255	2024-06-27 08:46:00			2024-06-27 08:46:00	-1.74623	1.45063
1	936	23	658	129	255	2024-06-27 08:49:00			2024-06-27 08:49:00	-1.74738	1.50318
1	937	1	659	129	255	2024-06-27 08:52:00			2024-06-27 08:52:00	-1.74853	1.50546
1	938	0	659	129	255	2024-06-27 08:55:00			2024-06-27 08:55:00	-1.74967	1.50546
1	939	3	662	129	255	2024-06-27 08:58:00			2024-06-27 08:58:00	-1.75082	1.51231
1	940	0	662	129	255	2024-06-27 09:01:00			2024-06-27 09:01:00	-1.75197	1.51231
1	941	10	672	129	255	2024-06-27 09:04:00			2024-06-27 09:04:00	-1.75312	1.53516
1	942	0	672	129	255	2024-06-27 09:07:00			2024-06-27 09:07:00	-1.75427	1.53516
1	943	0	672	129	255	2024-06-27 09:10:00			2024-06-27 09:10:00	-1.75542	1.53516
1	944	2	674	129	255	2024-06-27 09:13:00			2024-06-27 09:13:00	-1.75656	1.53973
1	945	2	676	129	255	2024-06-27 09:16:00			2024-06-27 09:16:00	-1.75771	1.5443
1	946	0	676	129	255	2024-06-27 09:19:00			2024-06-27 09:19:00	-1.75886	1.5443
1	947	2	678	129	255	2024-06-27 09:22:00			2024-06-27 09:22:00	-1.76001	1.54886
1	948	1	679	129	255	2024-06-27 09:25:00			2024-06-27 09:25:00	-1.76116	1.55115
1	949	5	684	129	255	2024-06-27 09:28:00			2024-06-27 09:28:00	-1.76231	1.56257
1	950	0	684	129	255	2024-06-27 09:31:00			2024-06-27 09:31:00	-1.76345	1.56257
1	951	0	684	129	255	2024-06-27 09:34:00			2024-06-27 09:34:00	-1.7646	1.56257
1	952	7	691	129	255	2024-06-27 09:37:00			2024-06-27 09:37:00	-1.76575	1.57856
1	953	20	711	129	255	2024-06-27 09:40:00			2024-06-27 09:40:00	-1.7669	1.62425
1	954	1	712	129	255	2024-06-27 09:43:00			2024-06-27 09:43:00	-1.76805	1.62654
1	955	0	712	129	255	2024-06-27 09:46:00			2024-06-27 09:46:00	-1.7692	1.62654
1	956	19	731	129	255	2024-06-27 09:49:00			2024-06-27 09:49:00	-1.77035	1.66994
1	957	0	731	129	255	2024-06-27 09:52:00			2024-06-27 09:52:00	-1.77149	1.66994
1	958	0	731	129	255	2024-06-27 09:55:00			2024-06-27 09:55:00	-1.77264	1.66994
1	959	0	731	129	255	2024-06-27 09:58:00			2024-06-27 09:58:00	-1.77379	1.66994
1	960	0	731	129	255	2024-06-27 10:01:00			2024-06-27 10:01:00	-1.77494	1.66994
1	961	0	731	129	255	2024-06-27 10:04:00			2024-06-27 10:04:00	-1.77609	1.66994
1	962	4	735	129	255	2024-06-27 10:07:00			2024-06-27 10:07:00	-1.77724	1.67908
1	963	0	735	129	255	2024-06-27 10:10:00			2024-06-27 10:10:00	-1.77838	1.67908
1	964	0	735	129	255	2024-06-27 10:13:00			2024-06-27 10:13:00	-1.77953	1.67908
1	965	0	735	129	255	2024-06-27 10:16:00			2024-06-27 10:16:00	-1.78068	1.67908
1	966	0	735	129	255	2024-06-27 10:19:00			2024-06-27 10:19:00	-1.78183	1.67908
1	967	33	768	129	255	2024-06-27 10:22:00			2024-06-27 10:22:00	-1.78298	1.75447
1	968	0	768	129	255	2024-06-27 10:25:00			2024-06-27 10:25:00	-1.78413	1.75447
1	969	0	768	129	255	2024-06-27 10:28:00			2024-06-27 10:28:00	-1.78528	1.75447
1	970	0	768	129	255	2024-06-27 10:31:00			2024-06-27 10:31:00	-1.78642	1.75447
1	971	52	820	129	255	2024-06-27 10:34:00			2024-06-27 10:34:00	-1.78757	1.87326
1	972	21	841	129	255	2024-06-27 10:37:00			2024-06-27 10:37:00	-1.78872	1.92123
1	973	0	841	129	255	2024-06-27 10:40:00			2024-06-27 10:40:00	-1.78987	1.92123
1	974	0	841	129	255	2024-06-27 10:43:00			2024-06-27 10:43:00	-1.79102	1.92123
1	975	1	842	129	255	2024-06-27 10:46:00			2024-06-27 10:46:00	-1.79217	1.92352
1	976	25	867	129	255	2024-06-27 10:49:00			2024-06-27 10:49:00	-1.79331	1.98063
1	977	2	869	129	255	2024-06-27 10:52:00			2024-06-27 10:52:00	-1.79446	1.9852
1	978	0	869	129	255	2024-06-27 10:55:00			2024-06-27 10:55:00	-1.79561	1.9852
1	979	2	871	129	255	2024-06-27 10:58:00			2024-06-27 10:58:00	-1.79676	1.98977
1	980	0	871	129	255	2024-06-27 11:01:00			2024-06-27 11:01:00	-1.79791	1.98977
1	981	4	875	129	255	2024-06-27 11:04:00			2024-06-27 11:04:00	-1.79906	1.9989
1	982	0	875	129	255	2024-06-27 11:07:00			2024-06-27 11:07:00	-1.80021	1.9989
1	983	27	902	129	255	2024-06-27 11:10:00			2024-06-27 11:10:00	-1.80135	2.06058
1	984	1	903	129	255	2024-06-27 11:13:00			2024-06-27 11:13:00	-1.8025	2.06287
1	985	0	903	129	255	2024-06-27 11:16:00			2024-06-27 11:16:00	-1.80365	2.06287
1	986	7	910	129	255	2024-06-27 11:19:00			2024-06-27 11:19:00	-1.8048	2.07886
1	987	0	910	129	255	2024-06-27 11:22:00			2024-06-27 11:22:00	-1.80595	2.07886
1	988	0	910	129	255	2024-06-27 11:25:00			2024-06-27 11:25:00	-1.8071	2.07886
1	989	41	951	129	255	2024-06-27 11:28:00			2024-06-27 11:28:00	-1.80824	2.17252
1	990	0	951	129	255	2024-06-27 11:31:00			2024-06-27 11:31:00	-1.80939	2.17252
1	991	0	951	129	255	2024-06-27 11:34:00			2024-06-27 11:34:00	-1.81054	2.17252
1	992	2	953	129	255	2024-06-27 11:37:00			2024-06-27 11:37:00	-1.81169	2.17709
1	993	0	953	129	255	2024-06-27 11:40:00			2024-06-27 11:40:00	-1.81284	2.17709
1	994	1	954	129	255	2024-06-27 11:43:00			2024-06-27 11:43:00	-1.81399	2.17938
1	995	12	966	129	255	2024-06-27 11:46:00			2024-06-27 11:46:00	-1.81514	2.20679
1	996	1	967	129	255	2024-06-27 11:49:00			2024-06-27 11:49:00	-1.81628	2.20907
1	997	0	967	129	255	2024-06-27 11:52:00			2024-06-27 11:52:00	-1.81743	2.20907
1	998	18	985	129	255	2024-06-27 11:55:00			2024-06-27 11:55:00	-1.81858	2.25019
1	999	0	985	129	255	2024-06-27 11:58:00			2024-06-27 11:58:00	-1.81973	2.25019
1	1000	34	1019	129	255	2024-06-27 12:01:00			2024-06-27 12:01:00	-1.82088	2.32787
1	1001	0	1019	129	255	2024-06-27 12:04:00			2024-06-27 12:04:00	-1.82203	2.32787
1	1002	0	1019	129	255	2024-06-27 12:07:00			2024-06-27 12:07:00	-1.82317	2.32787
1	1003	0	1019	129	255	2024-06-27 12:10:00			2024-06-27 12:10:00	-1.82432	2.32787
1	1004	65	1084	129	255	2024-06-27 12:13:00			2024-06-27 12:13:00	-1.82547	2.47636
1	1005	24	1108	129	255	2024-06-27 12:16:00			2024-06-27 12:16:00	-1.82662	2.53118
2	1	0	1108	129	255	2024-06-27 12:41:52			2024-06-27 12:41:52	-1.83652	2.53118
2	2	1	1109	129	255	2024-06-27 12:44:52			2024-06-27 12:44:52	-1.83767	2.53347
2	3	58	1167	129	255	2024-06-27 12:47:52			2024-06-27 12:47:52	-1.83882	2.66597
2	4	2	1169	129	255	2024-06-27 12:50:52			2024-06-27 12:50:52	-1.83997	2.67054
2	5	0	1169	129	255	2024-06-27 12:53:52			2024-06-27 12:53:52	-1.84112	2.67054
2	6	2	1171	129	255	2024-06-27 12:56:54			2024-06-27 12:56:54	-1.84228	2.6751
2	7	0	1171	129	255	2024-06-27 12:59:54			2024-06-27 12:59:54	-1.84343	2.6751
2	8	0	1171	129	255	2024-06-27 13:02:54			2024-06-27 13:02:54	-1.84457	2.6751
2	9	27	1198	129	255	2024-06-27 13:05:54			2024-06-27 13:05:54	-1.84572	2.73678
2	10	44	1242	129	255	2024-06-27 13:08:54			2024-06-27 13:08:54	-1.84687	2.8373
2	11	2	1244	129	255	2024-06-27 13:11:54			2024-06-27 13:11:54	-1.84802	2.84187
2	12	22	1266	129	255	2024-06-27 13:14:54			2024-06-27 13:14:54	-1.84917	2.89213
2	13	0	1266	129	255	2024-06-27 13:17:54			2024-06-27 13:17:54	-1.85032	2.89213
2	14	8	1274	129	255	2024-06-27 13:20:54			2024-06-27 13:20:54	-1.85146	2.9104
2	15	0	1274	129	255	2024-06-27 13:23:54			2024-06-27 13:23:54	-1.85261	2.9104
2	16	0	1274	129	255	2024-06-27 13:26:54			2024-06-27 13:26:54	-1.85376	2.9104
2	17	0	1274	129	255	2024-06-27 13:29:54			2024-06-27 13:29:54	-1.85491	2.9104
2	18	0	1274	129	255	2024-06-27 13:32:54			2024-06-27 13:32:54	-1.85606	2.9104
2	19	0	1274	129	255	2024-06-27 13:35:54			2024-06-27 13:35:54	-1.85721	2.9104
2	20	0	1274	129	255	2024-06-27 13:38:54			2024-06-27 13:38:54	-1.85836	2.9104
2	21	0	1274	129	255	2024-06-27 13:41:54			2024-06-27 13:41:54	-1.8595	2.9104
2	22	114	1388	129	255	2024-06-27 13:44:54			2024-06-27 13:44:54	-1.86065	3.17083
2	23	26	1414	129	255	2024-06-27 13:47:54			2024-06-27 13:47:54	-1.8618	3.23023
2	24	1	1415	129	255	2024-06-27 13:50:54			2024-06-27 13:50:54	-1.86295	3.23251
2	25	0	1415	129	255	2024-06-27 13:53:54			2024-06-27 13:53:54	-1.8641	3.23251
2	26	20	1435	129	255	2024-06-27 13:56:54			2024-06-27 13:56:54	-1.86525	3.2782
2	27	49	1484	129	255	2024-06-27 13:59:54			2024-06-27 13:59:54	-1.86639	3.39014
2	28	0	1484	129	255	2024-06-27 14:02:54			2024-06-27 14:02:54	-1.86754	3.39014
2	29	2	1486	129	255	2024-06-27 14:05:54			2024-06-27 14:05:54	-1.86869	3.39471
2	30	2	1488	129	255	2024-06-27 14:08:54			2024-06-27 14:08:54	-1.86984	3.39928
2	31	5	1493	129	255	2024-06-27 14:11:56			2024-06-27 14:11:56	-1.871	3.4107
2	32	0	1493	129	255	2024-06-27 14:14:56			2024-06-27 14:14:56	-1.87215	3.4107
2	33	0	1493	129	255	2024-06-27 14:17:56			2024-06-27 14:17:56	-1.8733	3.4107
2	34	45	1538	129	255	2024-06-27 14:20:56			2024-06-27 14:20:56	-1.87445	3.5135
2	35	0	1538	129	255	2024-06-27 14:23:56			2024-06-27 14:23:56	-1.8756	3.5135
2	36	0	1538	129	255	2024-06-27 14:26:56			2024-06-27 14:26:56	-1.87674	3.5135
2	37	24	1562	129	255	2024-06-27 14:29:56			2024-06-27 14:29:56	-1.87789	3.56833
2	38	5	1567	129	255	2024-06-27 14:32:56			2024-06-27 14:32:56	-1.87904	3.57975
2	39	0	1567	129	255	2024-06-27 14:35:56			2024-06-27 14:35:56	-1.88019	3.57975
2	40	0	1567	129	255	2024-06-27 14:38:56			2024-06-27 14:38:56	-1.88134	3.57975
2	41	6	1573	129	255	2024-06-27 14:41:56			2024-06-27 14:41:56	-1.88249	3.59346
2	42	0	1573	129	255	2024-06-27 14:44:56			2024-06-27 14:44:56	-1.88363	3.59346
2	43	2	1575	129	255	2024-06-27 14:47:56			2024-06-27 14:47:56	-1.88478	3.59803
2	44	0	1575	129	255	2024-06-27 14:50:56			2024-06-27 14:50:56	-1.88593	3.59803
2	45	0	1575	129	255	2024-06-27 14:53:56			2024-06-27 14:53:56	-1.88708	3.59803
2	46	52	1627	129	255	2024-06-27 14:56:56			2024-06-27 14:56:56	-1.88823	3.71682
2	47	78	1705	129	255	2024-06-27 14:59:56			2024-06-27 14:59:56	-1.88938	3.89501
2	48	0	1705	129	255	2024-06-27 15:02:56			2024-06-27 15:02:56	-1.89053	3.89501
2	49	0	1705	129	255	2024-06-27 15:05:56			2024-06-27 15:05:56	-1.89167	3.89501
2	50	0	1705	129	255	2024-06-27 15:08:56			2024-06-27 15:08:56	-1.89282	3.89501
2	51	2	1707	129	255	2024-06-27 15:11:56			2024-06-27 15:11:56	-1.89397	3.89958
2	52	2	1709	129	255	2024-06-27 15:14:56			2024-06-27 15:14:56	-1.89512	3.90414
2	53	12	1721	129	255	2024-06-27 15:17:56			2024-06-27 15:17:56	-1.89627	3.93156
2	54	2	1723	129	255	2024-06-27 15:20:56			2024-06-27 15:20:56	-1.89742	3.93613
2	55	0	1723	129	255	2024-06-27 15:23:56			2024-06-27 15:23:56	-1.89856	3.93613
2	56	4	1727	129	255	2024-06-27 15:26:58			2024-06-27 15:26:58	-1.89973	3.94526
2	57	2	1729	129	255	2024-06-27 15:29:58			2024-06-27 15:29:58	-1.90087	3.94983
2	58	5	1734	129	255	2024-06-27 15:32:58			2024-06-27 15:32:58	-1.90202	3.96126
2	59	0	1734	129	255	2024-06-27 15:35:58			2024-06-27 15:35:58	-1.90317	3.96126
2	60	0	1734	129	255	2024-06-27 15:38:58			2024-06-27 15:38:58	-1.90432	3.96126
2	61	1	1735	129	255	2024-06-27 15:41:58			2024-06-27 15:41:58	-1.90547	3.96354
2	62	0	1735	129	255	2024-06-27 15:44:58			2024-06-27 15:44:58	-1.90662	3.96354
2	63	2	1737	129	255	2024-06-27 15:47:58			2024-06-27 15:47:58	-1.90776	3.96811
2	64	0	1737	129	255	2024-06-27 15:50:58			2024-06-27 15:50:58	-1.90891	3.96811
2	65	16	1753	129	255	2024-06-27 15:53:58			2024-06-27 15:53:58	-1.91006	4.00466
2	66	0	1753	129	255	2024-06-27 15:56:58			2024-06-27 15:56:58	-1.91121	4.00466
2	67	10	1763	129	255	2024-06-27 15:59:58			2024-06-27 15:59:58	-1.91236	4.0275
2	68	0	1763	129	255	2024-06-27 16:02:58			2024-06-27 16:02:58	-1.91351	4.0275
2	69	0	1763	129	255	2024-06-27 16:05:58			2024-06-27 16:05:58	-1.91466	4.0275
2	70	0	1763	129	255	2024-06-27 16:08:58			2024-06-27 16:08:58	-1.9158	4.0275
2	71	4	1767	129	255	2024-06-27 16:11:58			2024-06-27 16:11:58	-1.91695	4.03664
2	72	0	1767	129	255	2024-06-27 16:14:58			2024-06-27 16:14:58	-1.9181	4.03664
2	73	0	1767	129	255	2024-06-27 16:17:58			2024-06-27 16:17:58	-1.91925	4.03664
2	74	0	1767	129	255	2024-06-27 16:20:58			2024-06-27 16:20:58	-1.9204	4.03664
2	75	0	1767	129	255	2024-06-27 16:23:58			2024-06-27 16:23:58	-1.92155	4.03664
2	76	0	1767	129	255	2024-06-27 16:26:58			2024-06-27 16:26:58	-1.92269	4.03664
2	77	0	1767	129	255	2024-06-27 16:29:58			2024-06-27 16:29:58	-1.92384	4.03664
2	78	2	1769	129	255	2024-06-27 16:32:58			2024-06-27 16:32:58	-1.92499	4.04121
2	79	1	1770	129	255	2024-06-27 16:35:58			2024-06-27 16:35:58	-1.92614	4.0435
2	80	2	1772	129	255	2024-06-27 16:38:58			2024-06-27 16:38:58	-1.92729	4.04807
2	81	25	1797	129	255	2024-06-27 16:41:58			2024-06-27 16:41:58	-1.92844	4.10518
2	82	0	1797	129	255	2024-06-27 16:44:58			2024-06-27 16:44:58	-1.92959	4.10518
2	83	0	1797	129	255	2024-06-27 16:48:00			2024-06-27 16:48:00	-1.93075	4.10518
2	84	0	1797	129	255	2024-06-27 16:51:00			2024-06-27 16:51:00	-1.9319	4.10518
2	85	7	1804	129	255	2024-06-27 16:54:00			2024-06-27 16:54:00	-1.93304	4.12117
2	86	14	1818	129	255	2024-06-27 16:57:00			2024-06-27 16:57:00	-1.93419	4.15315
2	87	0	1818	129	255	2024-06-27 17:00:00			2024-06-27 17:00:00	-1.93534	4.15315
2	88	3	1821	129	255	2024-06-27 17:03:00			2024-06-27 17:03:00	-1.93649	4.16
2	89	0	1821	129	255	2024-06-27 17:06:00			2024-06-27 17:06:00	-1.93764	4.16
2	90	29	1850	129	255	2024-06-27 17:09:00			2024-06-27 17:09:00	-1.93879	4.22625
2	91	3	1853	129	255	2024-06-27 17:12:00			2024-06-27 17:12:00	-1.93993	4.23311
2	92	0	1853	129	255	2024-06-27 17:15:00			2024-06-27 17:15:00	-1.94108	4.23311
2	93	0	1853	129	255	2024-06-27 17:18:00			2024-06-27 17:18:00	-1.94223	4.23311
2	94	31	1884	129	255	2024-06-27 17:21:00			2024-06-27 17:21:00	-1.94338	4.30392
2	95	0	1884	129	255	2024-06-27 17:24:00			2024-06-27 17:24:00	-1.94453	4.30392
2	96	3	1887	129	255	2024-06-27 17:27:00			2024-06-27 17:27:00	-1.94568	4.31078
2	97	0	1887	129	255	2024-06-27 17:30:00			2024-06-27 17:30:00	-1.94682	4.31078
2	98	0	1887	129	255	2024-06-27 17:33:00			2024-06-27 17:33:00	-1.94797	4.31078
2	99	2	1889	129	255	2024-06-27 17:36:00			2024-06-27 17:36:00	-1.94912	4.31535
2	100	1	1890	129	255	2024-06-27 17:39:00			2024-06-27 17:39:00	-1.95027	4.31763
2	101	0	1890	129	255	2024-06-27 17:42:00			2024-06-27 17:42:00	-1.95142	4.31763
2	102	0	1890	129	255	2024-06-27 17:45:00			2024-06-27 17:45:00	-1.95257	4.31763
2	103	4	1894	129	255	2024-06-27 17:48:00			2024-06-27 17:48:00	-1.95372	4.32677
2	104	0	1894	129	255	2024-06-27 17:51:00			2024-06-27 17:51:00	-1.95486	4.32677
2	105	22	1916	129	255	2024-06-27 17:54:00			2024-06-27 17:54:00	-1.95601	4.37703
2	106	2	1918	129	255	2024-06-27 17:57:00			2024-06-27 17:57:00	-1.95716	4.3816
2	107	1	1919	129	255	2024-06-27 18:00:00			2024-06-27 18:00:00	-1.95831	4.38388
2	108	39	1958	129	255	2024-06-27 18:03:00			2024-06-27 18:03:00	-1.95946	4.47297
2	109	2	1960	129	255	2024-06-27 18:06:00			2024-06-27 18:06:00	-1.96061	4.47754
2	110	0	1960	129	255	2024-06-27 18:09:02			2024-06-27 18:09:02	-1.96177	4.47754
2	111	19	1979	129	255	2024-06-27 18:12:02			2024-06-27 18:12:02	-1.96292	4.52095
2	112	1	1980	129	255	2024-06-27 18:15:02			2024-06-27 18:15:02	-1.96406	4.52323
2	113	7	1987	129	255	2024-06-27 18:18:02			2024-06-27 18:18:02	-1.96521	4.53922
2	114	0	1987	129	255	2024-06-27 18:21:02			2024-06-27 18:21:02	-1.96636	4.53922
2	115	2	1989	129	255	2024-06-27 18:24:02			2024-06-27 18:24:02	-1.96751	4.54379
2	116	2	1991	129	255	2024-06-27 18:27:02			2024-06-27 18:27:02	-1.96866	4.54836
2	117	23	2014	129	255	2024-06-27 18:30:02			2024-06-27 18:30:02	-1.96981	4.6009
2	118	0	2014	129	255	2024-06-27 18:33:02			2024-06-27 18:33:02	-1.97096	4.6009
2	119	0	2014	129	255	2024-06-27 18:36:02			2024-06-27 18:36:02	-1.9721	4.6009
2	120	0	2014	129	255	2024-06-27 18:39:02			2024-06-27 18:39:02	-1.97325	4.6009
2	121	2	2016	129	255	2024-06-27 18:42:02			2024-06-27 18:42:02	-1.9744	4.60547
2	122	0	2016	129	255	2024-06-27 18:45:02			2024-06-27 18:45:02	-1.97555	4.60547
2	123	0	2016	129	255	2024-06-27 18:48:02			2024-06-27 18:48:02	-1.9767	4.60547
2	124	0	2016	129	255	2024-06-27 18:51:02			2024-06-27 18:51:02	-1.97785	4.60547
2	125	0	2016	129	255	2024-06-27 18:54:02			2024-06-27 18:54:02	-1.97899	4.60547
2	126	1	2017	129	255	2024-06-27 18:57:02			2024-06-27 18:57:02	-1.98014	4.60776
2	127	56	2073	129	255	2024-06-27 19:00:02			2024-06-27 19:00:02	-1.98129	4.73569
2	128	0	2073	129	255	2024-06-27 19:03:02			2024-06-27 19:03:02	-1.98244	4.73569
2	129	1	2074	129	255	2024-06-27 19:06:02			2024-06-27 19:06:02	-1.98359	4.73797
2	130	0	2074	129	255	2024-06-27 19:09:04			2024-06-27 19:09:04	-1.98475	4.73797
2	131	2	2076	129	255	2024-06-27 19:12:04			2024-06-27 19:12:04	-1.9859	4.74254
2	132	0	2076	129	255	2024-06-27 19:15:04			2024-06-27 19:15:04	-1.98705	4.74254
2	133	2	2078	129	255	2024-06-27 19:18:04			2024-06-27 19:18:04	-1.98819	4.74711
2	134	1	2079	129	255	2024-06-27 19:21:04			2024-06-27 19:21:04	-1.98934	4.74939
2	135	0	2079	129	255	2024-06-27 19:24:04			2024-06-27 19:24:04	-1.99049	4.74939
2	136	9	2088	129	255	2024-06-27 19:27:04			2024-06-27 19:27:04	-1.99164	4.76995
2	137	0	2088	129	255	2024-06-27 19:30:04			2024-06-27 19:30:04	-1.99279	4.76995
2	138	2	2090	129	255	2024-06-27 19:33:04			2024-06-27 19:33:04	-1.99394	4.77452
2	139	0	2090	129	255	2024-06-27 19:36:04			2024-06-27 19:36:04	-1.99509	4.77452
2	140	2	2092	129	255	2024-06-27 19:39:04			2024-06-27 19:39:04	-1.99623	4.77909
2	141	0	2092	129	255	2024-06-27 19:42:04			2024-06-27 19:42:04	-1.99738	4.77909
2	142	0	2092	129	255	2024-06-27 19:45:04			2024-06-27 19:45:04	-1.99853	4.77909
2	143	3	2095	129	255	2024-06-27 19:48:04			2024-06-27 19:48:04	-1.99968	4.78595
2	144	2	2097	129	255	2024-06-27 19:51:04			2024-06-27 19:51:04	-2.00083	4.79051
2	145	15	2112	129	255	2024-06-27 19:54:04			2024-06-27 19:54:04	-2.00198	4.82478
2	146	0	2112	129	255	2024-06-27 19:57:04			2024-06-27 19:57:04	-2.00312	4.82478
2	147	0	2112	129	255	2024-06-27 20:00:04			2024-06-27 20:00:04	-2.00427	4.82478
2	148	0	2112	129	255	2024-06-27 20:03:04			2024-06-27 20:03:04	-2.00542	4.82478
2	149	0	2112	129	255	2024-06-27 20:06:04			2024-06-27 20:06:04	-2.00657	4.82478
2	150	1	2113	129	255	2024-06-27 20:09:04			2024-06-27 20:09:04	-2.00772	4.82707
2	151	23	2136	129	255	2024-06-27 20:12:04			2024-06-27 20:12:04	-2.00887	4.87961
2	152	0	2136	129	255	2024-06-27 20:15:06			2024-06-27 20:15:06	-2.01003	4.87961
2	153	7	2143	129	255	2024-06-27 20:18:06			2024-06-27 20:18:06	-2.01118	4.8956
2	154	1	2144	129	255	2024-06-27 20:21:06			2024-06-27 20:21:06	-2.01233	4.89788
2	155	0	2144	129	255	2024-06-27 20:24:06			2024-06-27 20:24:06	-2.01347	4.89788
2	156	0	2144	129	255	2024-06-27 20:27:06			2024-06-27 20:27:06	-2.01462	4.89788
2	157	0	2144	129	255	2024-06-27 20:30:06			2024-06-27 20:30:06	-2.01577	4.89788
2	158	0	2144	129	255	2024-06-27 20:33:06			2024-06-27 20:33:06	-2.01692	4.89788
2	159	0	2144	129	255	2024-06-27 20:36:06			2024-06-27 20:36:06	-2.01807	4.89788
2	160	0	2144	129	255	2024-06-27 20:39:06			2024-06-27 20:39:06	-2.01922	4.89788
2	161	0	2144	129	255	2024-06-27 20:42:06			2024-06-27 20:42:06	-2.02036	4.89788
2	162	0	2144	129	255	2024-06-27 20:45:06			2024-06-27 20:45:06	-2.02151	4.89788
2	163	0	2144	129	255	2024-06-27 20:48:06			2024-06-27 20:48:06	-2.02266	4.89788
2	164	0	2144	129	255	2024-06-27 20:51:06			2024-06-27 20:51:06	-2.02381	4.89788
2	165	1	2145	129	255	2024-06-27 20:54:06			2024-06-27 20:54:06	-2.02496	4.90017
2	166	2	2147	129	255	2024-06-27 20:57:06			2024-06-27 20:57:06	-2.02611	4.90474
2	167	14	2161	129	255	2024-06-27 21:00:06			2024-06-27 21:00:06	-2.02726	4.93672
2	168	1	2162	129	255	2024-06-27 21:03:06			2024-06-27 21:03:06	-2.0284	4.939
2	169	0	2162	129	255	2024-06-27 21:06:06			2024-06-27 21:06:06	-2.02955	4.939
2	170	2	2164	129	255	2024-06-27 21:09:06			2024-06-27 21:09:06	-2.0307	4.94357
2	171	0	2164	129	255	2024-06-27 21:12:06			2024-06-27 21:12:06	-2.03185	4.94357
2	172	0	2164	129	255	2024-06-27 21:15:06			2024-06-27 21:15:06	-2.033	4.94357
2	173	0	2164	129	255	2024-06-27 21:18:06			2024-06-27 21:18:06	-2.03415	4.94357
2	174	0	2164	129	255	2024-06-27 21:21:06			2024-06-27 21:21:06	-2.03529	4.94357
2	175	0	2164	129	255	2024-06-27 21:24:06			2024-06-27 21:24:06	-2.03644	4.94357
2	176	0	2164	129	255	2024-06-27 21:27:06			2024-06-27 21:27:06	-2.03759	4.94357
2	177	0	2164	129	255	2024-06-27 21:30:06			2024-06-27 21:30:06	-2.03874	4.94357
2	178	0	2164	129	255	2024-06-27 21:33:08			2024-06-27 21:33:08	-2.0399	4.94357
2	179	4	2168	129	255	2024-06-27 21:36:08			2024-06-27 21:36:08	-2.04105	4.95271
2	180	0	2168	129	255	2024-06-27 21:39:08			2024-06-27 21:39:08	-2.0422	4.95271
2	181	39	2207	129	255	2024-06-27 21:42:08			2024-06-27 21:42:08	-2.04335	5.04181
2	182	0	2207	129	255	2024-06-27 21:45:08			2024-06-27 21:45:08	-2.04449	5.04181
2	183	0	2207	129	255	2024-06-27 21:48:08			2024-06-27 21:48:08	-2.04564	5.04181
2	184	23	2230	129	255	2024-06-27 21:51:08			2024-06-27 21:51:08	-2.04679	5.09435
2	185	2	2232	129	255	2024-06-27 21:54:08			2024-06-27 21:54:08	-2.04794	5.09892
2	186	0	2232	129	255	2024-06-27 21:57:08			2024-06-27 21:57:08	-2.04909	5.09892
2	187	17	2249	129	255	2024-06-27 22:00:08			2024-06-27 22:00:08	-2.05024	5.13775
2	188	0	2249	129	255	2024-06-27 22:03:08			2024-06-27 22:03:08	-2.05139	5.13775
2	189	5	2254	129	255	2024-06-27 22:06:08			2024-06-27 22:06:08	-2.05253	5.14918
2	190	1	2255	129	255	2024-06-27 22:09:08			2024-06-27 22:09:08	-2.05368	5.15146
2	191	0	2255	129	255	2024-06-27 22:12:08			2024-06-27 22:12:08	-2.05483	5.15146
2	192	0	2255	129	255	2024-06-27 22:15:08			2024-06-27 22:15:08	-2.05598	5.15146
2	193	1	2256	129	255	2024-06-27 22:18:08			2024-06-27 22:18:08	-2.05713	5.15374
2	194	1	2257	129	255	2024-06-27 22:21:08			2024-06-27 22:21:08	-2.05828	5.15603
2	195	0	2257	129	255	2024-06-27 22:24:08			2024-06-27 22:24:08	-2.05942	5.15603
2	196	0	2257	129	255	2024-06-27 22:27:08			2024-06-27 22:27:08	-2.06057	5.15603
2	197	30	2287	129	255	2024-06-27 22:30:08			2024-06-27 22:30:08	-2.06172	5.22456
2	198	0	2287	129	255	2024-06-27 22:33:08			2024-06-27 22:33:08	-2.06287	5.22456
2	199	0	2287	129	255	2024-06-27 22:36:08			2024-06-27 22:36:08	-2.06402	5.22456
2	200	0	2287	129	255	2024-06-27 22:39:08			2024-06-27 22:39:08	-2.06517	5.22456
2	201	1	2288	129	255	2024-06-27 22:42:08			2024-06-27 22:42:08	-2.06632	5.22685
2	202	2	2290	129	255	2024-06-27 22:45:10			2024-06-27 22:45:10	-2.06748	5.23142
2	203	0	2290	129	255	2024-06-27 22:48:10			2024-06-27 22:48:10	-2.06862	5.23142
2	204	0	2290	129	255	2024-06-27 22:51:10			2024-06-27 22:51:10	-2.06977	5.23142
2	205	4	2294	129	255	2024-06-27 22:54:10			2024-06-27 22:54:10	-2.07092	5.24055
2	206	0	2294	129	255	2024-06-27 22:57:10			2024-06-27 22:57:10	-2.07207	5.24055
2	207	0	2294	129	255	2024-06-27 23:00:10			2024-06-27 23:00:10	-2.07322	5.24055
2	208	12	2306	129	255	2024-06-27 23:03:10			2024-06-27 23:03:10	-2.07437	5.26797
2	209	3	2309	129	255	2024-06-27 23:06:10			2024-06-27 23:06:10	-2.07552	5.27482
2	210	0	2309	129	255	2024-06-27 23:09:10			2024-06-27 23:09:10	-2.07666	5.27482
2	211	19	2328	129	255	2024-06-27 23:12:10			2024-06-27 23:12:10	-2.07781	5.31823
2	212	0	2328	129	255	2024-06-27 23:15:10			2024-06-27 23:15:10	-2.07896	5.31823
2	213	0	2328	129	255	2024-06-27 23:18:10			2024-06-27 23:18:10	-2.08011	5.31823
2	214	19	2347	129	255	2024-06-27 23:21:10			2024-06-27 23:21:10	-2.08126	5.36163
2	215	0	2347	129	255	2024-06-27 23:24:10			2024-06-27 23:24:10	-2.08241	5.36163
2	216	1	2348	129	255	2024-06-27 23:27:10			2024-06-27 23:27:10	-2.08355	5.36391
2	217	0	2348	129	255	2024-06-27 23:30:10			2024-06-27 23:30:10	-2.0847	5.36391
2	218	0	2348	129	255	2024-06-27 23:33:10			2024-06-27 23:33:10	-2.08585	5.36391
2	219	0	2348	129	255	2024-06-27 23:36:10			2024-06-27 23:36:10	-2.087	5.36391
2	220	0	2348	129	255	2024-06-27 23:39:10			2024-06-27 23:39:10	-2.08815	5.36391
2	221	46	2394	129	255	2024-06-27 23:42:10			2024-06-27 23:42:10	-2.0893	5.469
2	222	0	2394	129	255	2024-06-27 23:45:10			2024-06-27 23:45:10	-2.09045	5.469
2	223	80	2474	129	255	2024-06-27 23:48:10			2024-06-27 23:48:10	-2.09159	5.65176
2	224	0	2474	129	255	2024-06-27 23:51:10			2024-06-27 23:51:10	-2.09274	5.65176
2	225	6	2480	129	255	2024-06-27 23:54:10			2024-06-27 23:54:10	-2.09389	5.66546
2	226	0	2480	129	255	2024-06-27 23:57:10			2024-06-27 23:57:10	-2.09504	5.66546
2	227	0	2480	129	255	2024-06-28 00:00:10			2024-06-28 00:00:10	-2.09619	5.66546
2	228	2	2482	129	255	2024-06-28 00:03:10			2024-06-28 00:03:10	-2.09734	5.67003
2	229	1	2483	129	255	2024-06-28 00:06:10			2024-06-28 00:06:10	-2.09848	5.67232
2	230	5	2488	129	255	2024-06-28 00:09:12			2024-06-28 00:09:12	-2.09965	5.68374
2	231	0	2488	129	255	2024-06-28 00:12:12			2024-06-28 00:12:12	-2.10079	5.68374
2	232	0	2488	129	255	2024-06-28 00:15:12			2024-06-28 00:15:12	-2.10194	5.68374
2	233	2	2490	129	255	2024-06-28 00:18:12			2024-06-28 00:18:12	-2.10309	5.68831
2	234	0	2490	129	255	2024-06-28 00:21:12			2024-06-28 00:21:12	-2.10424	5.68831
2	235	0	2490	129	255	2024-06-28 00:24:12			2024-06-28 00:24:12	-2.10539	5.68831
2	236	0	2490	129	255	2024-06-28 00:27:12			2024-06-28 00:27:12	-2.10654	5.68831
2	237	0	2490	129	255	2024-06-28 00:30:12			2024-06-28 00:30:12	-2.10769	5.68831
2	238	5	2495	129	255	2024-06-28 00:33:12			2024-06-28 00:33:12	-2.10883	5.69973
2	239	3	2498	129	255	2024-06-28 00:36:12			2024-06-28 00:36:12	-2.10998	5.70658
2	240	27	2525	129	255	2024-06-28 00:39:12			2024-06-28 00:39:12	-2.11113	5.76826
2	241	0	2525	129	255	2024-06-28 00:42:12			2024-06-28 00:42:12	-2.11228	5.76826
2	242	89	2614	129	255	2024-06-28 00:45:12			2024-06-28 00:45:12	-2.11343	5.97158
2	243	81	2695	129	255	2024-06-28 00:48:12			2024-06-28 00:48:12	-2.11458	6.15662
2	244	0	2695	129	255	2024-06-28 00:51:12			2024-06-28 00:51:12	-2.11572	6.15662
2	245	0	2695	129	255	2024-06-28 00:54:12			2024-06-28 00:54:12	-2.11687	6.15662
2	246	0	2695	129	255	2024-06-28 00:57:12			2024-06-28 00:57:12	-2.11802	6.15662
2	247	4	2699	129	255	2024-06-28 01:00:12			2024-06-28 01:00:12	-2.11917	6.16576
2	248	0	2699	129	255	2024-06-28 01:03:12			2024-06-28 01:03:12	-2.12032	6.16576
2	249	95	2794	129	255	2024-06-28 01:06:12			2024-06-28 01:06:12	-2.12147	6.38278
2	250	0	2794	129	255	2024-06-28 01:09:12			2024-06-28 01:09:12	-2.12262	6.38278
2	251	3	2797	129	255	2024-06-28 01:12:12			2024-06-28 01:12:12	-2.12376	6.38964
2	252	0	2797	129	255	2024-06-28 01:15:12			2024-06-28 01:15:12	-2.12491	6.38964
2	253	0	2797	129	255	2024-06-28 01:18:12			2024-06-28 01:18:12	-2.12606	6.38964
2	254	0	2797	129	255	2024-06-28 01:21:12			2024-06-28 01:21:12	-2.12721	6.38964
2	255	338	3135	129	255	2024-06-28 01:24:12			2024-06-28 01:24:12	-2.12836	7.16179
2	256	0	3135	129	255	2024-06-28 01:27:14			2024-06-28 01:27:14	-2.12952	7.16179
2	257	41	3176	129	255	2024-06-28 01:30:14			2024-06-28 01:30:14	-2.13067	7.25545
2	258	0	3176	129	255	2024-06-28 01:33:14			2024-06-28 01:33:14	-2.13182	7.25545
2	259	18	3194	129	255	2024-06-28 01:36:14			2024-06-28 01:36:14	-2.13296	7.29657
2	260	0	3194	129	255	2024-06-28 01:39:14			2024-06-28 01:39:14	-2.13411	7.29657
2	261	22	3216	129	255	2024-06-28 01:42:14			2024-06-28 01:42:14	-2.13526	7.34683
2	262	0	3216	129	255	2024-06-28 01:45:14			2024-06-28 01:45:14	-2.13641	7.34683
2	263	0	3216	129	255	2024-06-28 01:48:14			2024-06-28 01:48:14	-2.13756	7.34683
2	264	3	3219	129	255	2024-06-28 01:51:14			2024-06-28 01:51:14	-2.13871	7.35368
2	265	0	3219	129	255	2024-06-28 01:54:14			2024-06-28 01:54:14	-2.13985	7.35368
2	266	228	3447	129	255	2024-06-28 01:57:14			2024-06-28 01:57:14	-2.141	7.87454
2	267	0	3447	129	255	2024-06-28 02:00:14			2024-06-28 02:00:14	-2.14215	7.87454
2	268	0	3447	129	255	2024-06-28 02:03:14			2024-06-28 02:03:14	-2.1433	7.87454
2	269	10	3457	129	255	2024-06-28 02:06:14			2024-06-28 02:06:14	-2.14445	7.89738
2	270	648	4105	129	255	2024-06-28 02:09:14			2024-06-28 02:09:14	-2.1456	9.37771
2	271	0	4105	129	255	2024-06-28 02:12:14			2024-06-28 02:12:14	-2.14675	9.37771
2	272	18	4123	129	255	2024-06-28 02:15:14			2024-06-28 02:15:14	-2.14789	9.41883
2	273	0	4123	129	255	2024-06-28 02:18:14			2024-06-28 02:18:14	-2.14904	9.41883
2	274	0	4123	129	255	2024-06-28 02:21:14			2024-06-28 02:21:14	-2.15019	9.41883
2	275	0	4123	129	255	2024-06-28 02:24:14			2024-06-28 02:24:14	-2.15134	9.41883
2	276	4	4127	129	255	2024-06-28 02:27:14			2024-06-28 02:27:14	-2.15249	9.42797
2	277	0	4127	129	255	2024-06-28 02:30:14			2024-06-28 02:30:14	-2.15364	9.42797
2	278	0	4127	129	255	2024-06-28 02:33:14			2024-06-28 02:33:14	-2.15478	9.42797
2	279	0	4127	129	255	2024-06-28 02:36:14			2024-06-28 02:36:14	-2.15593	9.42797
2	280	0	4127	129	255	2024-06-28 02:39:14			2024-06-28 02:39:14	-2.15708	9.42797
2	281	0	4127	129	255	2024-06-28 02:42:14			2024-06-28 02:42:14	-2.15823	9.42797
2	282	0	4127	129	255	2024-06-28 02:45:14			2024-06-28 02:45:14	-2.15938	9.42797
2	283	0	4127	129	255	2024-06-28 02:48:16			2024-06-28 02:48:16	-2.16054	9.42797
2	284	0	4127	129	255	2024-06-28 02:51:16			2024-06-28 02:51:16	-2.16169	9.42797
2	285	0	4127	129	255	2024-06-28 02:54:16			2024-06-28 02:54:16	-2.16284	9.42797
2	286	0	4127	129	255	2024-06-28 02:57:16			2024-06-28 02:57:16	-2.16398	9.42797
2	287	1	4128	129	255	2024-06-28 03:00:16			2024-06-28 03:00:16	-2.16513	9.43026
2	288	0	4128	129	255	2024-06-28 03:03:16			2024-06-28 03:03:16	-2.16628	9.43026
2	289	1	4129	129	255	2024-06-28 03:06:16			2024-06-28 03:06:16	-2.16743	9.43254
2	290	0	4129	129	255	2024-06-28 03:09:16			2024-06-28 03:09:16	-2.16858	9.43254
2	291	2	4131	129	255	2024-06-28 03:12:16			2024-06-28 03:12:16	-2.16973	9.43711
2	292	0	4131	129	255	2024-06-28 03:15:16			2024-06-28 03:15:16	-2.17088	9.43711
2	293	8	4139	129	255	2024-06-28 03:18:16			2024-06-28 03:18:16	-2.17202	9.45538
2	294	0	4139	129	255	2024-06-28 03:21:16			2024-06-28 03:21:16	-2.17317	9.45538
2	295	0	4139	129	255	2024-06-28 03:24:16			2024-06-28 03:24:16	-2.17432	9.45538
2	296	45	4184	129	255	2024-06-28 03:27:16			2024-06-28 03:27:16	-2.17547	9.55819
2	297	0	4184	129	255	2024-06-28 03:30:16			2024-06-28 03:30:16	-2.17662	9.55819
2	298	8	4192	129	255	2024-06-28 03:33:16			2024-06-28 03:33:16	-2.17777	9.57646
2	299	0	4192	129	255	2024-06-28 03:36:16			2024-06-28 03:36:16	-2.17891	9.57646
2	300	38	4230	129	255	2024-06-28 03:39:16			2024-06-28 03:39:16	-2.18006	9.66327
2	301	3	4233	129	255	2024-06-28 03:42:16			2024-06-28 03:42:16	-2.18121	9.67012
2	302	0	4233	129	255	2024-06-28 03:45:16			2024-06-28 03:45:16	-2.18236	9.67012
2	303	5	4238	129	255	2024-06-28 03:48:16			2024-06-28 03:48:16	-2.18351	9.68155
2	304	0	4238	129	255	2024-06-28 03:51:16			2024-06-28 03:51:16	-2.18466	9.68155
2	305	0	4238	129	255	2024-06-28 03:54:16			2024-06-28 03:54:16	-2.18581	9.68155
2	306	0	4238	129	255	2024-06-28 03:57:16			2024-06-28 03:57:16	-2.18695	9.68155
2	307	9	4247	129	255	2024-06-28 04:00:16			2024-06-28 04:00:16	-2.1881	9.70211
2	308	0	4247	129	255	2024-06-28 04:03:16			2024-06-28 04:03:16	-2.18925	9.70211
2	309	0	4247	129	255	2024-06-28 04:06:16			2024-06-28 04:06:16	-2.1904	9.70211
2	310	0	4247	129	255	2024-06-28 04:09:16			2024-06-28 04:09:16	-2.19155	9.70211
2	311	3	4250	129	255	2024-06-28 04:12:18			2024-06-28 04:12:18	-2.19271	9.70896
2	312	0	4250	129	255	2024-06-28 04:15:18			2024-06-28 04:15:18	-2.19386	9.70896
2	313	6	4256	129	255	2024-06-28 04:18:18			2024-06-28 04:18:18	-2.19501	9.72267
2	314	2	4258	129	255	2024-06-28 04:21:18			2024-06-28 04:21:18	-2.19615	9.72724
2	315	99	4357	129	255	2024-06-28 04:24:18			2024-06-28 04:24:18	-2.1973	9.9534
2	316	0	4357	129	255	2024-06-28 04:27:18			2024-06-28 04:27:18	-2.19845	9.9534
2	317	0	4357	129	255	2024-06-28 04:30:18			2024-06-28 04:30:18	-2.1996	9.9534
2	318	79	4436	129	255	2024-06-28 04:33:18			2024-06-28 04:33:18	-2.20075	10.1339
2	319	0	4436	129	255	2024-06-28 04:36:18			2024-06-28 04:36:18	-2.2019	10.1339
2	320	22	4458	129	255	2024-06-28 04:39:18			2024-06-28 04:39:18	-2.20305	10.1841
2	321	0	4458	129	255	2024-06-28 04:42:18			2024-06-28 04:42:18	-2.20419	10.1841
2	322	8	4466	129	255	2024-06-28 04:45:18			2024-06-28 04:45:18	-2.20534	10.2024
2	323	0	4466	129	255	2024-06-28 04:48:18			2024-06-28 04:48:18	-2.20649	10.2024
2	324	6	4472	129	255	2024-06-28 04:51:18			2024-06-28 04:51:18	-2.20764	10.2161
2	325	0	4472	129	255	2024-06-28 04:54:18			2024-06-28 04:54:18	-2.20879	10.2161
2	326	8	4480	129	255	2024-06-28 04:57:18			2024-06-28 04:57:18	-2.20994	10.2344
2	327	134	4614	129	255	2024-06-28 05:00:18			2024-06-28 05:00:18	-2.21108	10.5405
2	328	0	4614	129	255	2024-06-28 05:03:18			2024-06-28 05:03:18	-2.21223	10.5405
2	329	0	4614	129	255	2024-06-28 05:06:18			2024-06-28 05:06:18	-2.21338	10.5405
2	330	87	4701	129	255	2024-06-28 05:09:18			2024-06-28 05:09:18	-2.21453	10.7393
2	331	0	4701	129	255	2024-06-28 05:12:18			2024-06-28 05:12:18	-2.21568	10.7393
2	332	4	4705	129	255	2024-06-28 05:15:18			2024-06-28 05:15:18	-2.21683	10.7484
2	333	0	4705	129	255	2024-06-28 05:18:18			2024-06-28 05:18:18	-2.21798	10.7484
2	334	0	4705	129	255	2024-06-28 05:21:18			2024-06-28 05:21:18	-2.21912	10.7484
2	335	0	4705	129	255	2024-06-28 05:24:18			2024-06-28 05:24:18	-2.22027	10.7484
2	336	0	4705	129	255	2024-06-28 05:27:18			2024-06-28 05:27:18	-2.22142	10.7484
2	337	58	4763	129	255	2024-06-28 05:30:18			2024-06-28 05:30:18	-2.22257	10.8809
2	338	20	4783	129	255	2024-06-28 05:33:20			2024-06-28 05:33:20	-2.22373	10.9266
2	339	1	4784	129	255	2024-06-28 05:36:20			2024-06-28 05:36:20	-2.22488	10.9289
2	340	0	4784	129	255	2024-06-28 05:39:20			2024-06-28 05:39:20	-2.22603	10.9289
2	341	1	4785	129	255	2024-06-28 05:42:20			2024-06-28 05:42:20	-2.22718	10.9311
2	342	2	4787	129	255	2024-06-28 05:45:20			2024-06-28 05:45:20	-2.22832	10.9357
2	343	0	4787	129	255	2024-06-28 05:48:20			2024-06-28 05:48:20	-2.22947	10.9357
2	344	0	4787	129	255	2024-06-28 05:51:20			2024-06-28 05:51:20	-2.23062	10.9357
2	345	0	4787	129	255	2024-06-28 05:54:20			2024-06-28 05:54:20	-2.23177	10.9357
2	346	0	4787	129	255	2024-06-28 05:57:20			2024-06-28 05:57:20	-2.23292	10.9357
2	347	82	4869	129	255	2024-06-28 06:00:20			2024-06-28 06:00:20	-2.23407	11.123
2	348	13	4882	129	255	2024-06-28 06:03:20			2024-06-28 06:03:20	-2.23521	11.1527
2	349	0	4882	129	255	2024-06-28 06:06:20			2024-06-28 06:06:20	-2.23636	11.1527
2	350	6	4888	129	255	2024-06-28 06:09:20			2024-06-28 06:09:20	-2.23751	11.1664
2	351	13	4901	129	255	2024-06-28 06:12:20			2024-06-28 06:12:20	-2.23866	11.1961
2	352	2	4903	129	255	2024-06-28 06:15:20			2024-06-28 06:15:20	-2.23981	11.2007
2	353	0	4903	129	255	2024-06-28 06:18:20			2024-06-28 06:18:20	-2.24096	11.2007
2	354	0	4903	129	255	2024-06-28 06:21:20			2024-06-28 06:21:20	-2.24211	11.2007
2	355	0	4903	129	255	2024-06-28 06:24:20			2024-06-28 06:24:20	-2.24325	11.2007
2	356	0	4903	129	255	2024-06-28 06:27:20			2024-06-28 06:27:20	-2.2444	11.2007
2	357	0	4903	129	255	2024-06-28 06:30:20			2024-06-28 06:30:20	-2.24555	11.2007
2	358	0	4903	129	255	2024-06-28 06:33:20			2024-06-28 06:33:20	-2.2467	11.2007
2	359	0	4903	129	255	2024-06-28 06:36:20			2024-06-28 06:36:20	-2.24785	11.2007
2	360	4	4907	129	255	2024-06-28 06:39:20			2024-06-28 06:39:20	-2.249	11.2099
2	361	22	4929	129	255	2024-06-28 06:42:20			2024-06-28 06:42:20	-2.25014	11.2601
2	362	0	4929	129	255	2024-06-28 06:45:20			2024-06-28 06:45:20	-2.25129	11.2601
2	363	0	4929	129	255	2024-06-28 06:48:20			2024-06-28 06:48:20	-2.25244	11.2601
2	364	0	4929	129	255	2024-06-28 06:51:20			2024-06-28 06:51:20	-2.25359	11.2601
2	365	79	5008	129	255	2024-06-28 06:54:20			2024-06-28 06:54:20	-2.25474	11.4406
2	366	20	5028	129	255	2024-06-28 06:57:20			2024-06-28 06:57:20	-2.25589	11.4863
2	367	88	5116	129	255	2024-06-28 07:00:22			2024-06-28 07:00:22	-2.25705	11.6873
2	368	0	5116	129	255	2024-06-28 07:03:22			2024-06-28 07:03:22	-2.2582	11.6873
2	369	2	5118	129	255	2024-06-28 07:06:22			2024-06-28 07:06:22	-2.25934	11.6919
2	370	3	5121	129	255	2024-06-28 07:09:22			2024-06-28 07:09:22	-2.26049	11.6987
2	371	20	5141	129	255	2024-06-28 07:12:22			2024-06-28 07:12:22	-2.26164	11.7444
2	372	0	5141	129	255	2024-06-28 07:15:22			2024-06-28 07:15:22	-2.26279	11.7444
2	373	0	5141	129	255	2024-06-28 07:18:22			2024-06-28 07:18:22	-2.26394	11.7444
2	374	71	5212	129	255	2024-06-28 07:21:22			2024-06-28 07:21:22	-2.26509	11.9066
2	375	0	5212	129	255	2024-06-28 07:24:22			2024-06-28 07:24:22	-2.26624	11.9066
2	376	0	5212	129	255	2024-06-28 07:27:22			2024-06-28 07:27:22	-2.26738	11.9066
2	377	67	5279	129	255	2024-06-28 07:30:22			2024-06-28 07:30:22	-2.26853	12.0597
2	378	0	5279	129	255	2024-06-28 07:33:22			2024-06-28 07:33:22	-2.26968	12.0597
2	379	0	5279	129	255	2024-06-28 07:36:22			2024-06-28 07:36:22	-2.27083	12.0597
2	380	2	5281	129	255	2024-06-28 07:39:22			2024-06-28 07:39:22	-2.27198	12.0642
2	381	0	5281	129	255	2024-06-28 07:42:22			2024-06-28 07:42:22	-2.27313	12.0642
2	382	1	5282	129	255	2024-06-28 07:45:22			2024-06-28 07:45:22	-2.27427	12.0665
2	383	6	5288	129	255	2024-06-28 07:48:22			2024-06-28 07:48:22	-2.27542	12.0802
2	384	2	5290	129	255	2024-06-28 07:51:22			2024-06-28 07:51:22	-2.27657	12.0848
2	385	0	5290	129	255	2024-06-28 07:54:22			2024-06-28 07:54:22	-2.27772	12.0848
2	386	0	5290	129	255	2024-06-28 07:57:22			2024-06-28 07:57:22	-2.27887	12.0848
2	387	0	5290	129	255	2024-06-28 08:00:22			2024-06-28 08:00:22	-2.28002	12.0848
2	388	5	5295	129	255	2024-06-28 08:03:22			2024-06-28 08:03:22	-2.28117	12.0962
2	389	23	5318	129	255	2024-06-28 08:06:22			2024-06-28 08:06:22	-2.28231	12.1488
2	390	0	5318	129	255	2024-06-28 08:09:22			2024-06-28 08:09:22	-2.28346	12.1488
2	391	2	5320	129	255	2024-06-28 08:12:22			2024-06-28 08:12:22	-2.28461	12.1533
2	392	0	5320	129	255	2024-06-28 08:15:22			2024-06-28 08:15:22	-2.28576	12.1533
2	393	3	5323	129	255	2024-06-28 08:18:24			2024-06-28 08:18:24	-2.28692	12.1602
2	394	0	5323	129	255	2024-06-28 08:21:24			2024-06-28 08:21:24	-2.28807	12.1602
2	395	0	5323	129	255	2024-06-28 08:24:24			2024-06-28 08:24:24	-2.28922	12.1602
2	396	2	5325	129	255	2024-06-28 08:27:24			2024-06-28 08:27:24	-2.29037	12.1648
2	397	35	5360	129	255	2024-06-28 08:30:24			2024-06-28 08:30:24	-2.29151	12.2447
2	398	3	5363	129	255	2024-06-28 08:33:24			2024-06-28 08:33:24	-2.29266	12.2516
2	399	0	5363	129	255	2024-06-28 08:36:24			2024-06-28 08:36:24	-2.29381	12.2516
2	400	0	5363	129	255	2024-06-28 08:39:24			2024-06-28 08:39:24	-2.29496	12.2516
2	401	10	5373	129	255	2024-06-28 08:42:24			2024-06-28 08:42:24	-2.29611	12.2744
2	402	0	5373	129	255	2024-06-28 08:45:24			2024-06-28 08:45:24	-2.29726	12.2744
2	403	0	5373	129	255	2024-06-28 08:48:24			2024-06-28 08:48:24	-2.29841	12.2744
2	404	8	5381	129	255	2024-06-28 08:51:24			2024-06-28 08:51:24	-2.29955	12.2927
2	405	0	5381	129	255	2024-06-28 08:54:24			2024-06-28 08:54:24	-2.3007	12.2927
2	406	0	5381	129	255	2024-06-28 08:57:24			2024-06-28 08:57:24	-2.30185	12.2927
2	407	2	5383	129	255	2024-06-28 09:00:24			2024-06-28 09:00:24	-2.303	12.2973
2	408	0	5383	129	255	2024-06-28 09:03:24			2024-06-28 09:03:24	-2.30415	12.2973
2	409	0	5383	129	255	2024-06-28 09:06:24			2024-06-28 09:06:24	-2.3053	12.2973
2	410	7	5390	129	255	2024-06-28 09:09:24			2024-06-28 09:09:24	-2.30644	12.3132
2	411	0	5390	129	255	2024-06-28 09:12:24			2024-06-28 09:12:24	-2.30759	12.3132
2	412	93	5483	129	255	2024-06-28 09:15:24			2024-06-28 09:15:24	-2.30874	12.5257
2	413	0	5483	129	255	2024-06-28 09:18:24			2024-06-28 09:18:24	-2.30989	12.5257
2	414	2	5485	129	255	2024-06-28 09:21:24			2024-06-28 09:21:24	-2.31104	12.5303
2	415	0	5485	129	255	2024-06-28 09:24:24			2024-06-28 09:24:24	-2.31219	12.5303
2	416	0	5485	129	255	2024-06-28 09:27:24			2024-06-28 09:27:24	-2.31334	12.5303
2	417	0	5485	129	255	2024-06-28 09:30:24			2024-06-28 09:30:24	-2.31448	12.5303
2	418	0	5485	129	255	2024-06-28 09:33:24			2024-06-28 09:33:24	-2.31563	12.5303
2	419	4	5489	129	255	2024-06-28 09:36:24			2024-06-28 09:36:24	-2.31678	12.5394
2	420	0	5489	129	255	2024-06-28 09:39:24			2024-06-28 09:39:24	-2.31793	12.5394
2	421	0	5489	129	255	2024-06-28 09:42:24			2024-06-28 09:42:24	-2.31908	12.5394
2	422	6	5495	129	255	2024-06-28 09:45:24			2024-06-28 09:45:24	-2.32023	12.5531
2	423	0	5495	129	255	2024-06-28 09:48:26			2024-06-28 09:48:26	-2.32139	12.5531
2	424	0	5495	129	255	2024-06-28 09:51:26			2024-06-28 09:51:26	-2.32254	12.5531
2	425	0	5495	129	255	2024-06-28 09:54:26			2024-06-28 09:54:26	-2.32368	12.5531
2	426	3	5498	129	255	2024-06-28 09:57:26			2024-06-28 09:57:26	-2.32483	12.56
2	427	2	5500	129	255	2024-06-28 10:00:26			2024-06-28 10:00:26	-2.32598	12.5645
2	428	0	5500	129	255	2024-06-28 10:03:26			2024-06-28 10:03:26	-2.32713	12.5645
2	429	4	5504	129	255	2024-06-28 10:06:26			2024-06-28 10:06:26	-2.32828	12.5737
2	430	0	5504	129	255	2024-06-28 10:09:26			2024-06-28 10:09:26	-2.32943	12.5737
2	431	1	5505	129	255	2024-06-28 10:12:26			2024-06-28 10:12:26	-2.33057	12.576
2	432	1	5506	129	255	2024-06-28 10:15:26			2024-06-28 10:15:26	-2.33172	12.5782
2	433	1	5507	129	255	2024-06-28 10:18:26			2024-06-28 10:18:26	-2.33287	12.5805
2	434	3	5510	129	255	2024-06-28 10:21:26			2024-06-28 10:21:26	-2.33402	12.5874
2	435	0	5510	129	255	2024-06-28 10:24:26			2024-06-28 10:24:26	-2.33517	12.5874
2	436	3	5513	129	255	2024-06-28 10:27:26			2024-06-28 10:27:26	-2.33632	12.5942
2	437	3	5516	129	255	2024-06-28 10:30:26			2024-06-28 10:30:26	-2.33747	12.6011
2	438	18	5534	129	255	2024-06-28 10:33:26			2024-06-28 10:33:26	-2.33861	12.6422
2	439	0	5534	129	255	2024-06-28 10:36:26			2024-06-28 10:36:26	-2.33976	12.6422
2	440	1	5535	129	255	2024-06-28 10:39:26			2024-06-28 10:39:26	-2.34091	12.6445
2	441	5	5540	129	255	2024-06-28 10:42:26			2024-06-28 10:42:26	-2.34206	12.6559
2	442	0	5540	129	255	2024-06-28 10:45:26			2024-06-28 10:45:26	-2.34321	12.6559
2	443	0	5540	129	255	2024-06-28 10:48:26			2024-06-28 10:48:26	-2.34436	12.6559
2	444	2	5542	129	255	2024-06-28 10:51:26			2024-06-28 10:51:26	-2.3455	12.6605
2	445	0	5542	129	255	2024-06-28 10:54:26			2024-06-28 10:54:26	-2.34665	12.6605
2	446	5	5547	129	255	2024-06-28 10:57:26			2024-06-28 10:57:26	-2.3478	12.6719
2	447	0	5547	129	255	2024-06-28 11:00:26			2024-06-28 11:00:26	-2.34895	12.6719
2	448	4	5551	129	255	2024-06-28 11:03:26			2024-06-28 11:03:26	-2.3501	12.681
2	449	0	5551	129	255	2024-06-28 11:06:26			2024-06-28 11:06:26	-2.35125	12.681
2	450	45	5596	129	255	2024-06-28 11:09:28			2024-06-28 11:09:28	-2.35241	12.7838
2	451	0	5596	129	255	2024-06-28 11:12:28			2024-06-28 11:12:28	-2.35356	12.7838
2	452	0	5596	129	255	2024-06-28 11:15:28			2024-06-28 11:15:28	-2.3547	12.7838
2	453	0	5596	129	255	2024-06-28 11:18:28			2024-06-28 11:18:28	-2.35585	12.7838
2	454	0	5596	129	255	2024-06-28 11:21:28			2024-06-28 11:21:28	-2.357	12.7838
2	455	2	5598	129	255	2024-06-28 11:24:28			2024-06-28 11:24:28	-2.35815	12.7884
2	456	0	5598	129	255	2024-06-28 11:27:28			2024-06-28 11:27:28	-2.3593	12.7884
2	457	0	5598	129	255	2024-06-28 11:30:28			2024-06-28 11:30:28	-2.36045	12.7884
2	458	3	5601	129	255	2024-06-28 11:33:28			2024-06-28 11:33:28	-2.3616	12.7953
2	459	0	5601	129	255	2024-06-28 11:36:28			2024-06-28 11:36:28	-2.36274	12.7953
2	460	1	5602	129	255	2024-06-28 11:39:28			2024-06-28 11:39:28	-2.36389	12.7976
2	461	0	5602	129	255	2024-06-28 11:42:28			2024-06-28 11:42:28	-2.36504	12.7976
2	462	3	5605	129	255	2024-06-28 11:45:28			2024-06-28 11:45:28	-2.36619	12.8044
2	463	4	5609	129	255	2024-06-28 11:48:28			2024-06-28 11:48:28	-2.36734	12.8135
2	464	1	5610	129	255	2024-06-28 11:51:28			2024-06-28 11:51:28	-2.36849	12.8158
2	465	0	5610	129	255	2024-06-28 11:54:28			2024-06-28 11:54:28	-2.36963	12.8158
2	466	4	5614	129	255	2024-06-28 11:57:28			2024-06-28 11:57:28	-2.37078	12.825
2	467	0	5614	129	255	2024-06-28 12:00:28			2024-06-28 12:00:28	-2.37193	12.825
2	468	0	5614	129	255	2024-06-28 12:03:28			2024-06-28 12:03:28	-2.37308	12.825
2	469	53	5667	129	255	2024-06-28 12:06:28			2024-06-28 12:06:28	-2.37423	12.946
2	470	40	5707	129	255	2024-06-28 12:09:28			2024-06-28 12:09:28	-2.37538	13.0374
2	471	3	5710	129	255	2024-06-28 12:12:28			2024-06-28 12:12:28	-2.37653	13.0443
2	472	3	5713	129	255	2024-06-28 12:15:28			2024-06-28 12:15:28	-2.37767	13.0511
2	473	4	5717	129	255	2024-06-28 12:18:28			2024-06-28 12:18:28	-2.37882	13.0603
2	474	0	5717	129	255	2024-06-28 12:21:28			2024-06-28 12:21:28	-2.37997	13.0603
2	475	0	5717	129	255	2024-06-28 12:24:28			2024-06-28 12:24:28	-2.38112	13.0603
2	476	0	5717	129	255	2024-06-28 12:27:28			2024-06-28 12:27:28	-2.38227	13.0603
2	477	3	5720	129	255	2024-06-28 12:30:30			2024-06-28 12:30:30	-2.38343	13.0671
2	478	25	5745	129	255	2024-06-28 12:33:30			2024-06-28 12:33:30	-2.38458	13.1242
2	479	3	5748	129	255	2024-06-28 12:36:30			2024-06-28 12:36:30	-2.38573	13.1311
2	480	0	5748	129	255	2024-06-28 12:39:30			2024-06-28 12:39:30	-2.38687	13.1311
2	481	0	5748	129	255	2024-06-28 12:42:30			2024-06-28 12:42:30	-2.38802	13.1311
2	482	0	5748	129	255	2024-06-28 12:45:30			2024-06-28 12:45:30	-2.38917	13.1311
2	483	0	5748	129	255	2024-06-28 12:48:30			2024-06-28 12:48:30	-2.39032	13.1311
2	484	0	5748	129	255	2024-06-28 12:51:30			2024-06-28 12:51:30	-2.39147	13.1311
2	485	0	5748	129	255	2024-06-28 12:54:30			2024-06-28 12:54:30	-2.39262	13.1311
2	486	3	5751	129	255	2024-06-28 12:57:30			2024-06-28 12:57:30	-2.39377	13.1379
2	487	15	5766	129	255	2024-06-28 13:00:30			2024-06-28 13:00:30	-2.39491	13.1722
2	488	4	5770	129	255	2024-06-28 13:03:30			2024-06-28 13:03:30	-2.39606	13.1813
2	489	0	5770	129	255	2024-06-28 13:06:30			2024-06-28 13:06:30	-2.39721	13.1813
2	490	0	5770	129	255	2024-06-28 13:09:30			2024-06-28 13:09:30	-2.39836	13.1813
2	491	2	5772	129	255	2024-06-28 13:12:30			2024-06-28 13:12:30	-2.39951	13.1859
2	492	0	5772	129	255	2024-06-28 13:15:30			2024-06-28 13:15:30	-2.40066	13.1859
2	493	8	5780	129	255	2024-06-28 13:18:30			2024-06-28 13:18:30	-2.4018	13.2042
2	494	0	5780	129	255	2024-06-28 13:21:30			2024-06-28 13:21:30	-2.40295	13.2042
2	495	5	5785	129	255	2024-06-28 13:24:30			2024-06-28 13:24:30	-2.4041	13.2156
2	496	18	5803	129	255	2024-06-28 13:27:30			2024-06-28 13:27:30	-2.40525	13.2567
2	497	16	5819	129	255	2024-06-28 13:30:30			2024-06-28 13:30:30	-2.4064	13.2933
2	498	1	5820	129	255	2024-06-28 13:33:30			2024-06-28 13:33:30	-2.40755	13.2956
2	499	0	5820	129	255	2024-06-28 13:36:30			2024-06-28 13:36:30	-2.4087	13.2956
2	500	0	5820	129	255	2024-06-28 13:39:30			2024-06-28 13:39:30	-2.40984	13.2956
2	501	0	5820	129	255	2024-06-28 13:42:30			2024-06-28 13:42:30	-2.41099	13.2956
2	502	0	5820	129	255	2024-06-28 13:45:30			2024-06-28 13:45:30	-2.41214	13.2956
2	503	0	5820	129	255	2024-06-28 13:48:30			2024-06-28 13:48:30	-2.41329	13.2956
2	504	0	5820	129	255	2024-06-28 13:51:30			2024-06-28 13:51:30	-2.41444	13.2956
2	505	19	5839	129	255	2024-06-28 13:54:32			2024-06-28 13:54:32	-2.4156	13.339
2	506	0	5839	129	255	2024-06-28 13:57:32			2024-06-28 13:57:32	-2.41675	13.339
2	507	0	5839	129	255	2024-06-28 14:00:32			2024-06-28 14:00:32	-2.4179	13.339
2	508	0	5839	129	255	2024-06-28 14:03:32			2024-06-28 14:03:32	-2.41904	13.339
2	509	7	5846	129	255	2024-06-28 14:06:32			2024-06-28 14:06:32	-2.42019	13.355
2	510	0	5846	129	255	2024-06-28 14:09:32			2024-06-28 14:09:32	-2.42134	13.355
2	511	2	5848	129	255	2024-06-28 14:12:32			2024-06-28 14:12:32	-2.42249	13.3595
2	512	0	5848	129	255	2024-06-28 14:15:32			2024-06-28 14:15:32	-2.42364	13.3595
2	513	0	5848	129	255	2024-06-28 14:18:32			2024-06-28 14:18:32	-2.42479	13.3595
2	514	9	5857	129	255	2024-06-28 14:21:32			2024-06-28 14:21:32	-2.42593	13.3801
2	515	21	5878	129	255	2024-06-28 14:24:32			2024-06-28 14:24:32	-2.42708	13.4281
2	516	3	5881	129	255	2024-06-28 14:27:32			2024-06-28 14:27:32	-2.42823	13.4349
2	517	1	5882	129	255	2024-06-28 14:30:32			2024-06-28 14:30:32	-2.42938	13.4372
2	518	2	5884	129	255	2024-06-28 14:33:32			2024-06-28 14:33:32	-2.43053	13.4418
2	519	0	5884	129	255	2024-06-28 14:36:32			2024-06-28 14:36:32	-2.43168	13.4418
2	520	0	5884	129	255	2024-06-28 14:39:32			2024-06-28 14:39:32	-2.43283	13.4418
2	521	0	5884	129	255	2024-06-28 14:42:32			2024-06-28 14:42:32	-2.43397	13.4418
2	522	28	5912	129	255	2024-06-28 14:45:32			2024-06-28 14:45:32	-2.43512	13.5057
2	523	0	5912	129	255	2024-06-28 14:48:32			2024-06-28 14:48:32	-2.43627	13.5057
2	524	0	5912	129	255	2024-06-28 14:51:32			2024-06-28 14:51:32	-2.43742	13.5057
2	525	95	6007	129	255	2024-06-28 14:54:32			2024-06-28 14:54:32	-2.43857	13.7228
2	526	4	6011	129	255	2024-06-28 14:57:32			2024-06-28 14:57:32	-2.43972	13.7319
2	527	0	6011	129	255	2024-06-28 15:00:32			2024-06-28 15:00:32	-2.44086	13.7319
2	528	0	6011	129	255	2024-06-28 15:03:32			2024-06-28 15:03:32	-2.44201	13.7319
2	529	5	6016	129	255	2024-06-28 15:06:32			2024-06-28 15:06:32	-2.44316	13.7433
2	530	17	6033	129	255	2024-06-28 15:09:32			2024-06-28 15:09:32	-2.44431	13.7822
2	531	0	6033	129	255	2024-06-28 15:12:32			2024-06-28 15:12:32	-2.44546	13.7822
2	532	0	6033	129	255	2024-06-28 15:15:32			2024-06-28 15:15:32	-2.44661	13.7822
2	533	6	6039	129	255	2024-06-28 15:18:34			2024-06-28 15:18:34	-2.44777	13.7959
2	534	0	6039	129	255	2024-06-28 15:21:34			2024-06-28 15:21:34	-2.44892	13.7959
2	535	0	6039	129	255	2024-06-28 15:24:34			2024-06-28 15:24:34	-2.45006	13.7959
2	536	0	6039	129	255	2024-06-28 15:27:34			2024-06-28 15:27:34	-2.45121	13.7959
2	537	0	6039	129	255	2024-06-28 15:30:34			2024-06-28 15:30:34	-2.45236	13.7959
2	538	0	6039	129	255	2024-06-28 15:33:34			2024-06-28 15:33:34	-2.45351	13.7959
2	539	0	6039	129	255	2024-06-28 15:36:34			2024-06-28 15:36:34	-2.45466	13.7959
2	540	0	6039	129	255	2024-06-28 15:39:34			2024-06-28 15:39:34	-2.45581	13.7959
2	541	0	6039	129	255	2024-06-28 15:42:34			2024-06-28 15:42:34	-2.45696	13.7959
2	542	0	6039	129	255	2024-06-28 15:45:34			2024-06-28 15:45:34	-2.4581	13.7959
2	543	0	6039	129	255	2024-06-28 15:48:34			2024-06-28 15:48:34	-2.45925	13.7959
2	544	0	6039	129	255	2024-06-28 15:51:34			2024-06-28 15:51:34	-2.4604	13.7959
2	545	0	6039	129	255	2024-06-28 15:54:34			2024-06-28 15:54:34	-2.46155	13.7959
2	546	0	6039	129	255	2024-06-28 15:57:34			2024-06-28 15:57:34	-2.4627	13.7959
2	547	0	6039	129	255	2024-06-28 16:00:34			2024-06-28 16:00:34	-2.46385	13.7959
2	548	0	6039	129	255	2024-06-28 16:03:34			2024-06-28 16:03:34	-2.46499	13.7959
2	549	2	6041	129	255	2024-06-28 16:06:34			2024-06-28 16:06:34	-2.46614	13.8004
2	550	1	6042	129	255	2024-06-28 16:09:34			2024-06-28 16:09:34	-2.46729	13.8027
2	551	66	6108	129	255	2024-06-28 16:12:34			2024-06-28 16:12:34	-2.46844	13.9535
2	552	0	6108	129	255	2024-06-28 16:15:34			2024-06-28 16:15:34	-2.46959	13.9535
2	553	14	6122	129	255	2024-06-28 16:18:34			2024-06-28 16:18:34	-2.47074	13.9855
2	554	0	6122	129	255	2024-06-28 16:21:34			2024-06-28 16:21:34	-2.47189	13.9855
2	555	0	6122	129	255	2024-06-28 16:24:34			2024-06-28 16:24:34	-2.47303	13.9855
2	556	2	6124	129	255	2024-06-28 16:27:34			2024-06-28 16:27:34	-2.47418	13.99
2	557	0	6124	129	255	2024-06-28 16:30:34			2024-06-28 16:30:34	-2.47533	13.99
2	558	51	6175	129	255	2024-06-28 16:33:34			2024-06-28 16:33:34	-2.47648	14.1065
2	559	0	6175	129	255	2024-06-28 16:36:34			2024-06-28 16:36:34	-2.47763	14.1065
2	560	20	6195	129	255	2024-06-28 16:39:36			2024-06-28 16:39:36	-2.47879	14.1522
2	561	13	6208	129	255	2024-06-28 16:42:36			2024-06-28 16:42:36	-2.47994	14.1819
2	562	0	6208	129	255	2024-06-28 16:45:36			2024-06-28 16:45:36	-2.48109	14.1819
2	563	61	6269	129	255	2024-06-28 16:48:36			2024-06-28 16:48:36	-2.48223	14.3213
2	564	0	6269	129	255	2024-06-28 16:51:36			2024-06-28 16:51:36	-2.48338	14.3213
2	565	57	6326	129	255	2024-06-28 16:54:36			2024-06-28 16:54:36	-2.48453	14.4515
2	566	0	6326	129	255	2024-06-28 16:57:36			2024-06-28 16:57:36	-2.48568	14.4515
2	567	0	6326	129	255	2024-06-28 17:00:36			2024-06-28 17:00:36	-2.48683	14.4515
2	568	0	6326	129	255	2024-06-28 17:03:36			2024-06-28 17:03:36	-2.48798	14.4515
2	569	0	6326	129	255	2024-06-28 17:06:36			2024-06-28 17:06:36	-2.48913	14.4515
2	570	1	6327	129	255	2024-06-28 17:09:36			2024-06-28 17:09:36	-2.49027	14.4538
2	571	9	6336	129	255	2024-06-28 17:12:36			2024-06-28 17:12:36	-2.49142	14.4743
2	572	21	6357	129	255	2024-06-28 17:15:36			2024-06-28 17:15:36	-2.49257	14.5223
2	573	20	6377	129	255	2024-06-28 17:18:36			2024-06-28 17:18:36	-2.49372	14.568
2	574	0	6377	129	255	2024-06-28 17:21:36			2024-06-28 17:21:36	-2.49487	14.568
2	575	2	6379	129	255	2024-06-28 17:24:36			2024-06-28 17:24:36	-2.49602	14.5726
2	576	51	6430	129	255	2024-06-28 17:27:36			2024-06-28 17:27:36	-2.49716	14.6891
2	577	8	6438	129	255	2024-06-28 17:30:36			2024-06-28 17:30:36	-2.49831	14.7074
2	578	35	6473	129	255	2024-06-28 17:33:36			2024-06-28 17:33:36	-2.49946	14.7873
2	579	1	6474	129	255	2024-06-28 17:36:36			2024-06-28 17:36:36	-2.50061	14.7896
2	580	0	6474	129	255	2024-06-28 17:39:36			2024-06-28 17:39:36	-2.50176	14.7896
2	581	13	6487	129	255	2024-06-28 17:42:36			2024-06-28 17:42:36	-2.50291	14.8193
2	582	28	6515	129	255	2024-06-28 17:45:36			2024-06-28 17:45:36	-2.50406	14.8833
2	583	0	6515	129	255	2024-06-28 17:48:36			2024-06-28 17:48:36	-2.5052	14.8833
2	584	2	6517	129	255	2024-06-28 17:51:36			2024-06-28 17:51:36	-2.50635	14.8878
2	585	11	6528	129	255	2024-06-28 17:54:36			2024-06-28 17:54:36	-2.5075	14.913
2	586	1	6529	129	255	2024-06-28 17:57:36			2024-06-28 17:57:36	-2.50865	14.9152
2	587	2	6531	129	255	2024-06-28 18:00:38			2024-06-28 18:00:38	-2.50981	14.9198
2	588	48	6579	129	255	2024-06-28 18:03:38			2024-06-28 18:03:38	-2.51096	15.0295
2	589	5	6584	129	255	2024-06-28 18:06:38			2024-06-28 18:06:38	-2.51211	15.0409
2	590	0	6584	129	255	2024-06-28 18:09:38			2024-06-28 18:09:38	-2.51326	15.0409
2	591	0	6584	129	255	2024-06-28 18:12:38			2024-06-28 18:12:38	-2.5144	15.0409
2	592	1	6585	129	255	2024-06-28 18:15:38			2024-06-28 18:15:38	-2.51555	15.0432
2	593	30	6615	129	255	2024-06-28 18:18:38			2024-06-28 18:18:38	-2.5167	15.1117
2	594	0	6615	129	255	2024-06-28 18:21:38			2024-06-28 18:21:38	-2.51785	15.1117
2	595	44	6659	129	255	2024-06-28 18:24:38			2024-06-28 18:24:38	-2.519	15.2122
2	596	13	6672	129	255	2024-06-28 18:27:38			2024-06-28 18:27:38	-2.52015	15.2419
2	597	0	6672	129	255	2024-06-28 18:30:38			2024-06-28 18:30:38	-2.52129	15.2419
2	598	98	6770	129	255	2024-06-28 18:33:38			2024-06-28 18:33:38	-2.52244	15.4658
2	599	0	6770	129	255	2024-06-28 18:36:38			2024-06-28 18:36:38	-2.52359	15.4658
2	600	82	6852	129	255	2024-06-28 18:39:38			2024-06-28 18:39:38	-2.52474	15.6531
2	601	0	6852	129	255	2024-06-28 18:42:38			2024-06-28 18:42:38	-2.52589	15.6531
2	602	5	6857	129	255	2024-06-28 18:45:38			2024-06-28 18:45:38	-2.52704	15.6645
2	603	35	6892	129	255	2024-06-28 18:48:38			2024-06-28 18:48:38	-2.52819	15.7445
2	604	3	6895	129	255	2024-06-28 18:51:38			2024-06-28 18:51:38	-2.52933	15.7514
2	605	1	6896	129	255	2024-06-28 18:54:38			2024-06-28 18:54:38	-2.53048	15.7536
2	606	3	6899	129	255	2024-06-28 18:57:38			2024-06-28 18:57:38	-2.53163	15.7605
2	607	0	6899	129	255	2024-06-28 19:00:38			2024-06-28 19:00:38	-2.53278	15.7605
2	608	2	6901	129	255	2024-06-28 19:03:38			2024-06-28 19:03:38	-2.53393	15.7651
2	609	8	6909	129	255	2024-06-28 19:06:38			2024-06-28 19:06:38	-2.53508	15.7833
2	610	3	6912	129	255	2024-06-28 19:09:38			2024-06-28 19:09:38	-2.53622	15.7902
2	611	2	6914	129	255	2024-06-28 19:12:38			2024-06-28 19:12:38	-2.53737	15.7948
2	612	4	6918	129	255	2024-06-28 19:15:38			2024-06-28 19:15:38	-2.53852	15.8039
2	613	4	6922	129	255	2024-06-28 19:18:38			2024-06-28 19:18:38	-2.53967	15.813
2	614	0	6922	129	255	2024-06-28 19:21:38			2024-06-28 19:21:38	-2.54082	15.813
2	615	2	6924	129	255	2024-06-28 19:24:38			2024-06-28 19:24:38	-2.54197	15.8176
2	616	27	6951	129	255	2024-06-28 19:27:38			2024-06-28 19:27:38	-2.54312	15.8793
2	617	0	6951	129	255	2024-06-28 19:30:40			2024-06-28 19:30:40	-2.54428	15.8793
2	618	47	6998	129	255	2024-06-28 19:33:40			2024-06-28 19:33:40	-2.54543	15.9867
2	619	0	6998	129	255	2024-06-28 19:36:40			2024-06-28 19:36:40	-2.54657	15.9867
2	620	22	7020	129	255	2024-06-28 19:39:40			2024-06-28 19:39:40	-2.54772	16.0369
2	621	2	7022	129	255	2024-06-28 19:42:40			2024-06-28 19:42:40	-2.54887	16.0415
2	622	3	7025	129	255	2024-06-28 19:45:40			2024-06-28 19:45:40	-2.55002	16.0483
2	623	7	7032	129	255	2024-06-28 19:48:40			2024-06-28 19:48:40	-2.55117	16.0643
2	624	47	7079	129	255	2024-06-28 19:51:40			2024-06-28 19:51:40	-2.55232	16.1717
2	625	1	7080	129	255	2024-06-28 19:54:40			2024-06-28 19:54:40	-2.55346	16.174
2	626	22	7102	129	255	2024-06-28 19:57:40			2024-06-28 19:57:40	-2.55461	16.2242
2	627	0	7102	129	255	2024-06-28 20:00:40			2024-06-28 20:00:40	-2.55576	16.2242
2	628	0	7102	129	255	2024-06-28 20:03:40			2024-06-28 20:03:40	-2.55691	16.2242
2	629	6	7108	129	255	2024-06-28 20:06:40			2024-06-28 20:06:40	-2.55806	16.2379
2	630	8	7116	129	255	2024-06-28 20:09:40			2024-06-28 20:09:40	-2.55921	16.2562
2	631	0	7116	129	255	2024-06-28 20:12:40			2024-06-28 20:12:40	-2.56035	16.2562
2	632	10	7126	129	255	2024-06-28 20:15:40			2024-06-28 20:15:40	-2.5615	16.2791
2	633	4	7130	129	255	2024-06-28 20:18:40			2024-06-28 20:18:40	-2.56265	16.2882
2	634	3	7133	129	255	2024-06-28 20:21:40			2024-06-28 20:21:40	-2.5638	16.2951
2	635	0	7133	129	255	2024-06-28 20:24:40			2024-06-28 20:24:40	-2.56495	16.2951
2	636	0	7133	129	255	2024-06-28 20:27:40			2024-06-28 20:27:40	-2.5661	16.2951
2	637	2	7135	129	255	2024-06-28 20:30:40			2024-06-28 20:30:40	-2.56725	16.2996
2	638	0	7135	129	255	2024-06-28 20:33:40			2024-06-28 20:33:40	-2.56839	16.2996
2	639	2273	9408	129	255	2024-06-28 20:36:40			2024-06-28 20:36:40	-2.56954	21.4922
2	640	1	9409	129	255	2024-06-28 20:39:40			2024-06-28 20:39:40	-2.57069	21.4945
2	641	23	9432	129	255	2024-06-28 20:42:40			2024-06-28 20:42:40	-2.57184	21.547
2	642	3	9435	129	255	2024-06-28 20:45:40			2024-06-28 20:45:40	-2.57299	21.5539
2	643	7	9442	129	255	2024-06-28 20:48:42			2024-06-28 20:48:42	-2.57415	21.5699
2	644	7	9449	129	255	2024-06-28 20:51:42			2024-06-28 20:51:42	-2.5753	21.5859
2	645	0	9449	129	255	2024-06-28 20:54:42			2024-06-28 20:54:42	-2.57645	21.5859
2	646	0	9449	129	255	2024-06-28 20:57:42			2024-06-28 20:57:42	-2.57759	21.5859
2	647	3	9452	129	255	2024-06-28 21:00:42			2024-06-28 21:00:42	-2.57874	21.5927
2	648	5	9457	129	255	2024-06-28 21:03:42			2024-06-28 21:03:42	-2.57989	21.6041
2	649	0	9457	129	255	2024-06-28 21:06:42			2024-06-28 21:06:42	-2.58104	21.6041
2	650	2	9459	129	255	2024-06-28 21:09:42			2024-06-28 21:09:42	-2.58219	21.6087
2	651	0	9459	129	255	2024-06-28 21:12:42			2024-06-28 21:12:42	-2.58334	21.6087
2	652	12	9471	129	255	2024-06-28 21:15:42			2024-06-28 21:15:42	-2.58449	21.6361
2	653	0	9471	129	255	2024-06-28 21:18:42			2024-06-28 21:18:42	-2.58563	21.6361
2	654	0	9471	129	255	2024-06-28 21:21:42			2024-06-28 21:21:42	-2.58678	21.6361
2	655	0	9471	129	255	2024-06-28 21:24:42			2024-06-28 21:24:42	-2.58793	21.6361
2	656	12	9483	129	255	2024-06-28 21:27:42			2024-06-28 21:27:42	-2.58908	21.6635
2	657	0	9483	129	255	2024-06-28 21:30:42			2024-06-28 21:30:42	-2.59023	21.6635
2	658	14	9497	129	255	2024-06-28 21:33:42			2024-06-28 21:33:42	-2.59138	21.6955
2	659	0	9497	129	255	2024-06-28 21:36:42			2024-06-28 21:36:42	-2.59252	21.6955
2	660	7	9504	129	255	2024-06-28 21:39:42			2024-06-28 21:39:42	-2.59367	21.7115
2	661	48	9552	129	255	2024-06-28 21:42:42			2024-06-28 21:42:42	-2.59482	21.8212
2	662	5	9557	129	255	2024-06-28 21:45:42			2024-06-28 21:45:42	-2.59597	21.8326
2	663	0	9557	129	255	2024-06-28 21:48:42			2024-06-28 21:48:42	-2.59712	21.8326
2	664	4	9561	129	255	2024-06-28 21:51:42			2024-06-28 21:51:42	-2.59827	21.8417
2	665	0	9561	129	255	2024-06-28 21:54:42			2024-06-28 21:54:42	-2.59942	21.8417
2	666	137	9698	129	255	2024-06-28 21:57:42			2024-06-28 21:57:42	-2.60056	22.1547
2	667	0	9698	129	255	2024-06-28 22:00:42			2024-06-28 22:00:42	-2.60171	22.1547
2	668	0	9698	129	255	2024-06-28 22:03:44			2024-06-28 22:03:44	-2.60287	22.1547
2	669	7	9705	129	255	2024-06-28 22:06:44			2024-06-28 22:06:44	-2.60402	22.1707
2	670	2	9707	129	255	2024-06-28 22:09:44			2024-06-28 22:09:44	-2.60517	22.1753
2	671	0	9707	129	255	2024-06-28 22:12:44			2024-06-28 22:12:44	-2.60632	22.1753
2	672	2	9709	129	255	2024-06-28 22:15:44			2024-06-28 22:15:44	-2.60747	22.1798
2	673	9	9718	129	255	2024-06-28 22:18:44			2024-06-28 22:18:44	-2.60862	22.2004
2	674	3	9721	129	255	2024-06-28 22:21:44			2024-06-28 22:21:44	-2.60976	22.2072
2	675	13	9734	129	255	2024-06-28 22:24:44			2024-06-28 22:24:44	-2.61091	22.2369
2	676	2	9736	129	255	2024-06-28 22:27:44			2024-06-28 22:27:44	-2.61206	22.2415
2	677	3	9739	129	255	2024-06-28 22:30:44			2024-06-28 22:30:44	-2.61321	22.2484
2	678	0	9739	129	255	2024-06-28 22:33:44			2024-06-28 22:33:44	-2.61436	22.2484
2	679	24	9763	129	255	2024-06-28 22:36:44			2024-06-28 22:36:44	-2.61551	22.3032
2	680	2	9765	129	255	2024-06-28 22:39:44			2024-06-28 22:39:44	-2.61665	22.3078
2	681	0	9765	129	255	2024-06-28 22:42:44			2024-06-28 22:42:44	-2.6178	22.3078
2	682	4	9769	129	255	2024-06-28 22:45:44			2024-06-28 22:45:44	-2.61895	22.3169
2	683	0	9769	129	255	2024-06-28 22:48:44			2024-06-28 22:48:44	-2.6201	22.3169
2	684	7	9776	129	255	2024-06-28 22:51:44			2024-06-28 22:51:44	-2.62125	22.3329
2	685	0	9776	129	255	2024-06-28 22:54:44			2024-06-28 22:54:44	-2.6224	22.3329
2	686	0	9776	129	255	2024-06-28 22:57:44			2024-06-28 22:57:44	-2.62355	22.3329
2	687	0	9776	129	255	2024-06-28 23:00:44			2024-06-28 23:00:44	-2.62469	22.3329
2	688	5	9781	129	255	2024-06-28 23:03:44			2024-06-28 23:03:44	-2.62584	22.3443
2	689	4	9785	129	255	2024-06-28 23:06:44			2024-06-28 23:06:44	-2.62699	22.3535
2	690	3	9788	129	255	2024-06-28 23:09:44			2024-06-28 23:09:44	-2.62814	22.3603
2	691	0	9788	129	255	2024-06-28 23:12:44			2024-06-28 23:12:44	-2.62929	22.3603
2	692	3	9791	129	255	2024-06-28 23:15:44			2024-06-28 23:15:44	-2.63044	22.3672
2	693	4	9795	129	255	2024-06-28 23:18:46			2024-06-28 23:18:46	-2.6316	22.3763
2	694	1	9796	129	255	2024-06-28 23:21:46			2024-06-28 23:21:46	-2.63275	22.3786
2	695	3	9799	129	255	2024-06-28 23:24:46			2024-06-28 23:24:46	-2.63389	22.3854
2	696	3	9802	129	255	2024-06-28 23:27:46			2024-06-28 23:27:46	-2.63504	22.3923
2	697	0	9802	129	255	2024-06-28 23:30:46			2024-06-28 23:30:46	-2.63619	22.3923
2	698	3	9805	129	255	2024-06-28 23:33:46			2024-06-28 23:33:46	-2.63734	22.3991
2	699	0	9805	129	255	2024-06-28 23:36:46			2024-06-28 23:36:46	-2.63849	22.3991
2	700	1	9806	129	255	2024-06-28 23:39:46			2024-06-28 23:39:46	-2.63964	22.4014
2	701	3	9809	129	255	2024-06-28 23:42:46			2024-06-28 23:42:46	-2.64079	22.4083
2	702	21	9830	129	255	2024-06-28 23:45:46			2024-06-28 23:45:46	-2.64193	22.4563
2	703	0	9830	129	255	2024-06-28 23:48:46			2024-06-28 23:48:46	-2.64308	22.4563
2	704	21	9851	129	255	2024-06-28 23:51:46			2024-06-28 23:51:46	-2.64423	22.5042
2	705	0	9851	129	255	2024-06-28 23:54:46			2024-06-28 23:54:46	-2.64538	22.5042
2	706	9	9860	129	255	2024-06-28 23:57:46			2024-06-28 23:57:46	-2.64653	22.5248
2	707	0	9860	129	255	2024-06-29 00:00:46			2024-06-29 00:00:46	-2.64768	22.5248
2	708	1	9861	129	255	2024-06-29 00:03:46			2024-06-29 00:03:46	-2.64882	22.5271
2	709	0	9861	129	255	2024-06-29 00:06:46			2024-06-29 00:06:46	-2.64997	22.5271
2	710	2	9863	129	255	2024-06-29 00:09:46			2024-06-29 00:09:46	-2.65112	22.5316
2	711	0	9863	129	255	2024-06-29 00:12:46			2024-06-29 00:12:46	-2.65227	22.5316
2	712	27	9890	129	255	2024-06-29 00:15:46			2024-06-29 00:15:46	-2.65342	22.5933
2	713	0	9890	129	255	2024-06-29 00:18:46			2024-06-29 00:18:46	-2.65457	22.5933
2	714	6	9896	129	255	2024-06-29 00:21:46			2024-06-29 00:21:46	-2.65571	22.607
2	715	2	9898	129	255	2024-06-29 00:24:46			2024-06-29 00:24:46	-2.65686	22.6116
2	716	0	9898	129	255	2024-06-29 00:27:46			2024-06-29 00:27:46	-2.65801	22.6116
2	717	4	9902	129	255	2024-06-29 00:30:46			2024-06-29 00:30:46	-2.65916	22.6207
2	718	4	9906	129	255	2024-06-29 00:33:46			2024-06-29 00:33:46	-2.66031	22.6299
2	719	10	9916	129	255	2024-06-29 00:36:46			2024-06-29 00:36:46	-2.66146	22.6527
2	720	0	9916	129	255	2024-06-29 00:39:48			2024-06-29 00:39:48	-2.66262	22.6527
2	721	0	9916	129	255	2024-06-29 00:42:48			2024-06-29 00:42:48	-2.66377	22.6527
2	722	6	9922	129	255	2024-06-29 00:45:48			2024-06-29 00:45:48	-2.66492	22.6664
2	723	24	9946	129	255	2024-06-29 00:48:48			2024-06-29 00:48:48	-2.66606	22.7213
2	724	2	9948	129	255	2024-06-29 00:51:48			2024-06-29 00:51:48	-2.66721	22.7258
2	725	8	9956	129	255	2024-06-29 00:54:48			2024-06-29 00:54:48	-2.66836	22.7441
2	726	1	9957	129	255	2024-06-29 00:57:48			2024-06-29 00:57:48	-2.66951	22.7464
2	727	1	9958	129	255	2024-06-29 01:00:48			2024-06-29 01:00:48	-2.67066	22.7487
2	728	2	9960	129	255	2024-06-29 01:03:48			2024-06-29 01:03:48	-2.67181	22.7532
2	729	4	9964	129	255	2024-06-29 01:06:48			2024-06-29 01:06:48	-2.67295	22.7624
2	730	14	9978	129	255	2024-06-29 01:09:48			2024-06-29 01:09:48	-2.6741	22.7944
2	731	0	9978	129	255	2024-06-29 01:12:48			2024-06-29 01:12:48	-2.67525	22.7944
2	732	0	9978	129	255	2024-06-29 01:15:48			2024-06-29 01:15:48	-2.6764	22.7944
2	733	5	9983	129	255	2024-06-29 01:18:48			2024-06-29 01:18:48	-2.67755	22.8058
2	734	7	9990	129	255	2024-06-29 01:21:48			2024-06-29 01:21:48	-2.6787	22.8218
2	735	1	9991	129	255	2024-06-29 01:24:48			2024-06-29 01:24:48	-2.67985	22.8241
2	736	0	9991	129	255	2024-06-29 01:27:48			2024-06-29 01:27:48	-2.68099	22.8241
2	737	2	9993	129	255	2024-06-29 01:30:48			2024-06-29 01:30:48	-2.68214	22.8286
2	738	0	9993	129	255	2024-06-29 01:33:48			2024-06-29 01:33:48	-2.68329	22.8286
2	739	0	9993	129	255	2024-06-29 01:36:48			2024-06-29 01:36:48	-2.68444	22.8286
2	740	0	9993	129	255	2024-06-29 01:39:48			2024-06-29 01:39:48	-2.68559	22.8286
2	741	12	10005	129	255	2024-06-29 01:42:48			2024-06-29 01:42:48	-2.68674	22.856
2	742	1	10006	129	255	2024-06-29 01:45:48			2024-06-29 01:45:48	-2.68788	22.8583
2	743	6	10012	129	255	2024-06-29 01:48:48			2024-06-29 01:48:48	-2.68903	22.872
2	744	15	10027	129	255	2024-06-29 01:51:48			2024-06-29 01:51:48	-2.69018	22.9063
2	745	0	10027	129	255	2024-06-29 01:54:48			2024-06-29 01:54:48	-2.69133	22.9063
2	746	3	10030	129	255	2024-06-29 01:57:50			2024-06-29 01:57:50	-2.69249	22.9131
2	747	0	10030	129	255	2024-06-29 02:00:50			2024-06-29 02:00:50	-2.69364	22.9131
2	748	0	10030	129	255	2024-06-29 02:03:50			2024-06-29 02:03:50	-2.69479	22.9131
2	749	8	10038	129	255	2024-06-29 02:06:50			2024-06-29 02:06:50	-2.69594	22.9314
2	750	3	10041	129	255	2024-06-29 02:09:50			2024-06-29 02:09:50	-2.69708	22.9383
2	751	4	10045	129	255	2024-06-29 02:12:50			2024-06-29 02:12:50	-2.69823	22.9474
2	752	0	10045	129	255	2024-06-29 02:15:50			2024-06-29 02:15:50	-2.69938	22.9474
2	753	2	10047	129	255	2024-06-29 02:18:50			2024-06-29 02:18:50	-2.70053	22.952
2	754	1	10048	129	255	2024-06-29 02:21:50			2024-06-29 02:21:50	-2.70168	22.9543
2	755	5	10053	129	255	2024-06-29 02:24:50			2024-06-29 02:24:50	-2.70283	22.9657
2	756	0	10053	129	255	2024-06-29 02:27:50			2024-06-29 02:27:50	-2.70398	22.9657
2	757	2	10055	129	255	2024-06-29 02:30:50			2024-06-29 02:30:50	-2.70512	22.9703
2	758	0	10055	129	255	2024-06-29 02:33:50			2024-06-29 02:33:50	-2.70627	22.9703
2	759	4	10059	129	255	2024-06-29 02:36:50			2024-06-29 02:36:50	-2.70742	22.9794
2	760	1	10060	129	255	2024-06-29 02:39:50			2024-06-29 02:39:50	-2.70857	22.9817
2	761	0	10060	129	255	2024-06-29 02:42:50			2024-06-29 02:42:50	-2.70972	22.9817
2	762	1	10061	129	255	2024-06-29 02:45:50			2024-06-29 02:45:50	-2.71087	22.984
2	763	6	10067	129	255	2024-06-29 02:48:50			2024-06-29 02:48:50	-2.71201	22.9977
2	764	2	10069	129	255	2024-06-29 02:51:50			2024-06-29 02:51:50	-2.71316	23.0022
2	765	4	10073	129	255	2024-06-29 02:54:50			2024-06-29 02:54:50	-2.71431	23.0114
2	766	11	10084	129	255	2024-06-29 02:57:50			2024-06-29 02:57:50	-2.71546	23.0365
2	767	2	10086	129	255	2024-06-29 03:00:50			2024-06-29 03:00:50	-2.71661	23.0411
2	768	21	10107	129	255	2024-06-29 03:03:50			2024-06-29 03:03:50	-2.71776	23.089
2	769	0	10107	129	255	2024-06-29 03:06:50			2024-06-29 03:06:50	-2.71891	23.089
2	770	2	10109	129	255	2024-06-29 03:09:50			2024-06-29 03:09:50	-2.72005	23.0936
2	771	3	10112	129	255	2024-06-29 03:12:50			2024-06-29 03:12:50	-2.7212	23.1005
2	772	4	10116	129	255	2024-06-29 03:15:52			2024-06-29 03:15:52	-2.72236	23.1096
2	773	2	10118	129	255	2024-06-29 03:18:52			2024-06-29 03:18:52	-2.72351	23.1142
2	774	3	10121	129	255	2024-06-29 03:21:52			2024-06-29 03:21:52	-2.72466	23.121
2	775	3	10124	129	255	2024-06-29 03:24:52			2024-06-29 03:24:52	-2.72581	23.1279
2	776	7	10131	129	255	2024-06-29 03:27:52			2024-06-29 03:27:52	-2.72696	23.1439
2	777	14	10145	129	255	2024-06-29 03:30:52			2024-06-29 03:30:52	-2.72811	23.1759
2	778	0	10145	129	255	2024-06-29 03:33:52			2024-06-29 03:33:52	-2.72925	23.1759
2	779	4	10149	129	255	2024-06-29 03:36:52			2024-06-29 03:36:52	-2.7304	23.185
2	780	0	10149	129	255	2024-06-29 03:39:52			2024-06-29 03:39:52	-2.73155	23.185
2	781	13	10162	129	255	2024-06-29 03:42:52			2024-06-29 03:42:52	-2.7327	23.2147
2	782	0	10162	129	255	2024-06-29 03:45:52			2024-06-29 03:45:52	-2.73385	23.2147
2	783	7	10169	129	255	2024-06-29 03:48:52			2024-06-29 03:48:52	-2.735	23.2307
2	784	0	10169	129	255	2024-06-29 03:51:52			2024-06-29 03:51:52	-2.73615	23.2307
2	785	14	10183	129	255	2024-06-29 03:54:52			2024-06-29 03:54:52	-2.73729	23.2627
2	786	0	10183	129	255	2024-06-29 03:57:52			2024-06-29 03:57:52	-2.73844	23.2627
2	787	5	10188	129	255	2024-06-29 04:00:52			2024-06-29 04:00:52	-2.73959	23.2741
2	788	6	10194	129	255	2024-06-29 04:03:52			2024-06-29 04:03:52	-2.74074	23.2878
2	789	0	10194	129	255	2024-06-29 04:06:52			2024-06-29 04:06:52	-2.74189	23.2878
2	790	3	10197	129	255	2024-06-29 04:09:52			2024-06-29 04:09:52	-2.74304	23.2946
2	791	4	10201	129	255	2024-06-29 04:12:52			2024-06-29 04:12:52	-2.74418	23.3038
2	792	7	10208	129	255	2024-06-29 04:15:52			2024-06-29 04:15:52	-2.74533	23.3198
2	793	3	10211	129	255	2024-06-29 04:18:52			2024-06-29 04:18:52	-2.74648	23.3266
2	794	0	10211	129	255	2024-06-29 04:21:52			2024-06-29 04:21:52	-2.74763	23.3266
2	795	5	10216	129	255	2024-06-29 04:24:52			2024-06-29 04:24:52	-2.74878	23.3381
2	796	0	10216	129	255	2024-06-29 04:27:52			2024-06-29 04:27:52	-2.74993	23.3381
2	797	3	10219	129	255	2024-06-29 04:30:54			2024-06-29 04:30:54	-2.75109	23.3449
2	798	0	10219	129	255	2024-06-29 04:33:54			2024-06-29 04:33:54	-2.75224	23.3449
2	799	6	10225	129	255	2024-06-29 04:36:54			2024-06-29 04:36:54	-2.75338	23.3586
2	800	1	10226	129	255	2024-06-29 04:39:54			2024-06-29 04:39:54	-2.75453	23.3609
2	801	0	10226	129	255	2024-06-29 04:42:54			2024-06-29 04:42:54	-2.75568	23.3609
2	802	5	10231	129	255	2024-06-29 04:45:54			2024-06-29 04:45:54	-2.75683	23.3723
2	803	1	10232	129	255	2024-06-29 04:48:54			2024-06-29 04:48:54	-2.75798	23.3746
2	804	33	10265	129	255	2024-06-29 04:51:54			2024-06-29 04:51:54	-2.75913	23.45
2	805	4	10269	129	255	2024-06-29 04:54:54			2024-06-29 04:54:54	-2.76028	23.4591
2	806	4	10273	129	255	2024-06-29 04:57:54			2024-06-29 04:57:54	-2.76142	23.4683
2	807	1	10274	129	255	2024-06-29 05:00:54			2024-06-29 05:00:54	-2.76257	23.4706
2	808	5	10279	129	255	2024-06-29 05:03:54			2024-06-29 05:03:54	-2.76372	23.482
2	809	1	10280	129	255	2024-06-29 05:06:54			2024-06-29 05:06:54	-2.76487	23.4843
2	810	15	10295	129	255	2024-06-29 05:09:54			2024-06-29 05:09:54	-2.76602	23.5185
2	811	2	10297	129	255	2024-06-29 05:12:54			2024-06-29 05:12:54	-2.76717	23.5231
2	812	5	10302	129	255	2024-06-29 05:15:54			2024-06-29 05:15:54	-2.76831	23.5345
2	813	11	10313	129	255	2024-06-29 05:18:54			2024-06-29 05:18:54	-2.76946	23.5596
2	814	5	10318	129	255	2024-06-29 05:21:54			2024-06-29 05:21:54	-2.77061	23.5711
2	815	8	10326	129	255	2024-06-29 05:24:54			2024-06-29 05:24:54	-2.77176	23.5893
2	816	1	10327	129	255	2024-06-29 05:27:54			2024-06-29 05:27:54	-2.77291	23.5916
2	817	1	10328	129	255	2024-06-29 05:30:54			2024-06-29 05:30:54	-2.77406	23.5939
2	818	27	10355	129	255	2024-06-29 05:33:54			2024-06-29 05:33:54	-2.77521	23.6556
2	819	0	10355	129	255	2024-06-29 05:36:54			2024-06-29 05:36:54	-2.77635	23.6556
2	820	1	10356	129	255	2024-06-29 05:39:54			2024-06-29 05:39:54	-2.7775	23.6579
2	821	11	10367	129	255	2024-06-29 05:42:54			2024-06-29 05:42:54	-2.77865	23.683
2	822	0	10367	129	255	2024-06-29 05:45:56			2024-06-29 05:45:56	-2.77981	23.683
2	823	0	10367	129	255	2024-06-29 05:48:56			2024-06-29 05:48:56	-2.78096	23.683
2	824	12	10379	129	255	2024-06-29 05:51:56			2024-06-29 05:51:56	-2.78211	23.7104
2	825	2	10381	129	255	2024-06-29 05:54:56			2024-06-29 05:54:56	-2.78326	23.715
2	826	13	10394	129	255	2024-06-29 05:57:56			2024-06-29 05:57:56	-2.78441	23.7447
2	827	9	10403	129	255	2024-06-29 06:00:56			2024-06-29 06:00:56	-2.78555	23.7652
2	828	6	10409	129	255	2024-06-29 06:03:56			2024-06-29 06:03:56	-2.7867	23.779
2	829	2	10411	129	255	2024-06-29 06:06:56			2024-06-29 06:06:56	-2.78785	23.7835
2	830	5	10416	129	255	2024-06-29 06:09:56			2024-06-29 06:09:56	-2.789	23.7949
2	831	0	10416	129	255	2024-06-29 06:12:56			2024-06-29 06:12:56	-2.79015	23.7949
2	832	3	10419	129	255	2024-06-29 06:15:56			2024-06-29 06:15:56	-2.7913	23.8018
2	833	5	10424	129	255	2024-06-29 06:18:56			2024-06-29 06:18:56	-2.79244	23.8132
2	834	12	10436	129	255	2024-06-29 06:21:56			2024-06-29 06:21:56	-2.79359	23.8406
2	835	0	10436	129	255	2024-06-29 06:24:56			2024-06-29 06:24:56	-2.79474	23.8406
2	836	0	10436	129	255	2024-06-29 06:27:56			2024-06-29 06:27:56	-2.79589	23.8406
2	837	26	10462	129	255	2024-06-29 06:30:56			2024-06-29 06:30:56	-2.79704	23.9
2	838	6	10468	129	255	2024-06-29 06:33:56			2024-06-29 06:33:56	-2.79819	23.9137
2	839	0	10468	129	255	2024-06-29 06:36:56			2024-06-29 06:36:56	-2.79934	23.9137
2	840	0	10468	129	255	2024-06-29 06:39:56			2024-06-29 06:39:56	-2.80048	23.9137
2	841	0	10468	129	255	2024-06-29 06:42:56			2024-06-29 06:42:56	-2.80163	23.9137
2	842	7	10475	129	255	2024-06-29 06:45:56			2024-06-29 06:45:56	-2.80278	23.9297
2	843	6	10481	129	255	2024-06-29 06:48:56			2024-06-29 06:48:56	-2.80393	23.9434
2	844	1	10482	129	255	2024-06-29 06:51:56			2024-06-29 06:51:56	-2.80508	23.9457
2	845	26	10508	129	255	2024-06-29 06:54:56			2024-06-29 06:54:56	-2.80623	24.0051
2	846	0	10508	129	255	2024-06-29 06:57:56			2024-06-29 06:57:56	-2.80737	24.0051
2	847	16	10524	129	255	2024-06-29 07:00:56			2024-06-29 07:00:56	-2.80852	24.0417
2	848	1	10525	129	255	2024-06-29 07:03:56			2024-06-29 07:03:56	-2.80967	24.044
2	849	33	10558	129	255	2024-06-29 07:06:58			2024-06-29 07:06:58	-2.81083	24.1193
2	850	5	10563	129	255	2024-06-29 07:09:58			2024-06-29 07:09:58	-2.81198	24.1308
2	851	0	10563	129	255	2024-06-29 07:12:58			2024-06-29 07:12:58	-2.81313	24.1308
2	852	0	10563	129	255	2024-06-29 07:15:58			2024-06-29 07:15:58	-2.81428	24.1308
2	853	7	10570	129	255	2024-06-29 07:18:58			2024-06-29 07:18:58	-2.81543	24.1468
2	854	7	10577	129	255	2024-06-29 07:21:58			2024-06-29 07:21:58	-2.81658	24.1627
2	855	0	10577	129	255	2024-06-29 07:24:58			2024-06-29 07:24:58	-2.81772	24.1627
2	856	5	10582	129	255	2024-06-29 07:27:58			2024-06-29 07:27:58	-2.81887	24.1742
2	857	0	10582	129	255	2024-06-29 07:30:58			2024-06-29 07:30:58	-2.82002	24.1742
2	858	4	10586	129	255	2024-06-29 07:33:58			2024-06-29 07:33:58	-2.82117	24.1833
2	859	11	10597	129	255	2024-06-29 07:36:58			2024-06-29 07:36:58	-2.82232	24.2084
2	860	11	10608	129	255	2024-06-29 07:39:58			2024-06-29 07:39:58	-2.82347	24.2336
2	861	3	10611	129	255	2024-06-29 07:42:58			2024-06-29 07:42:58	-2.82461	24.2404
2	862	6	10617	129	255	2024-06-29 07:45:58			2024-06-29 07:45:58	-2.82576	24.2541
2	863	9	10626	129	255	2024-06-29 07:48:58			2024-06-29 07:48:58	-2.82691	24.2747
2	864	0	10626	129	255	2024-06-29 07:51:58			2024-06-29 07:51:58	-2.82806	24.2747
2	865	4	10630	129	255	2024-06-29 07:54:58			2024-06-29 07:54:58	-2.82921	24.2838
2	866	4	10634	129	255	2024-06-29 07:57:58			2024-06-29 07:57:58	-2.83036	24.293
2	867	0	10634	129	255	2024-06-29 08:00:58			2024-06-29 08:00:58	-2.83151	24.293
2	868	1	10635	129	255	2024-06-29 08:03:58			2024-06-29 08:03:58	-2.83265	24.2952
2	869	10	10645	129	255	2024-06-29 08:06:58			2024-06-29 08:06:58	-2.8338	24.3181
2	870	14	10659	129	255	2024-06-29 08:09:58			2024-06-29 08:09:58	-2.83495	24.3501
2	871	3	10662	129	255	2024-06-29 08:12:58			2024-06-29 08:12:58	-2.8361	24.3569
2	872	0	10662	129	255	2024-06-29 08:15:58			2024-06-29 08:15:58	-2.83725	24.3569
2	873	0	10662	129	255	2024-06-29 08:18:58			2024-06-29 08:18:58	-2.8384	24.3569
2	874	9	10671	129	255	2024-06-29 08:21:58			2024-06-29 08:21:58	-2.83954	24.3775
2	875	6	10677	129	255	2024-06-29 08:25:00			2024-06-29 08:25:00	-2.84071	24.3912
2	876	5	10682	129	255	2024-06-29 08:28:00			2024-06-29 08:28:00	-2.84185	24.4026
2	877	3	10685	129	255	2024-06-29 08:31:00			2024-06-29 08:31:00	-2.843	24.4095
2	878	3	10688	129	255	2024-06-29 08:34:00			2024-06-29 08:34:00	-2.84415	24.4163
2	879	1	10689	129	255	2024-06-29 08:37:00			2024-06-29 08:37:00	-2.8453	24.4186
2	880	223	10912	129	255	2024-06-29 08:40:00			2024-06-29 08:40:00	-2.84645	24.928
2	881	14	10926	129	255	2024-06-29 08:43:00			2024-06-29 08:43:00	-2.8476	24.96
2	882	3	10929	129	255	2024-06-29 08:46:00			2024-06-29 08:46:00	-2.84874	24.9669
2	883	14	10943	129	255	2024-06-29 08:49:00			2024-06-29 08:49:00	-2.84989	24.9989
2	884	17	10960	129	255	2024-06-29 08:52:00			2024-06-29 08:52:00	-2.85104	25.0377
2	885	3	10963	129	255	2024-06-29 08:55:00			2024-06-29 08:55:00	-2.85219	25.0445
2	886	22	10985	129	255	2024-06-29 08:58:00			2024-06-29 08:58:00	-2.85334	25.0948
2	887	3	10988	129	255	2024-06-29 09:01:00			2024-06-29 09:01:00	-2.85449	25.1017
2	888	0	10988	129	255	2024-06-29 09:04:00			2024-06-29 09:04:00	-2.85564	25.1017
2	889	4	10992	129	255	2024-06-29 09:07:00			2024-06-29 09:07:00	-2.85678	25.1108
2	890	24	11016	129	255	2024-06-29 09:10:00			2024-06-29 09:10:00	-2.85793	25.1656
2	891	0	11016	129	255	2024-06-29 09:13:00			2024-06-29 09:13:00	-2.85908	25.1656
2	892	7	11023	129	255	2024-06-29 09:16:00			2024-06-29 09:16:00	-2.86023	25.1816
2	893	0	11023	129	255	2024-06-29 09:19:00			2024-06-29 09:19:00	-2.86138	25.1816
2	894	4	11027	129	255	2024-06-29 09:22:00			2024-06-29 09:22:00	-2.86253	25.1908
2	895	0	11027	129	255	2024-06-29 09:25:00			2024-06-29 09:25:00	-2.86367	25.1908
2	896	2	11029	129	255	2024-06-29 09:28:00			2024-06-29 09:28:00	-2.86482	25.1953
2	897	10	11039	129	255	2024-06-29 09:31:00			2024-06-29 09:31:00	-2.86597	25.2182
2	898	3	11042	129	255	2024-06-29 09:34:00			2024-06-29 09:34:00	-2.86712	25.225
2	899	13	11055	129	255	2024-06-29 09:37:00			2024-06-29 09:37:00	-2.86827	25.2547
2	900	4	11059	129	255	2024-06-29 09:40:00			2024-06-29 09:40:00	-2.86942	25.2639
2	901	0	11059	129	255	2024-06-29 09:43:00			2024-06-29 09:43:00	-2.87057	25.2639
2	902	0	11059	129	255	2024-06-29 09:46:00			2024-06-29 09:46:00	-2.87171	25.2639
2	903	1	11060	129	255	2024-06-29 09:49:00			2024-06-29 09:49:00	-2.87286	25.2661
2	904	0	11060	129	255	2024-06-29 09:52:00			2024-06-29 09:52:00	-2.87401	25.2661
2	905	6	11066	129	255	2024-06-29 09:55:00			2024-06-29 09:55:00	-2.87516	25.2798
2	906	7	11073	129	255	2024-06-29 09:58:02			2024-06-29 09:58:02	-2.87632	25.2958
2	907	7	11080	129	255	2024-06-29 10:01:02			2024-06-29 10:01:02	-2.87747	25.3118
2	908	2	11082	129	255	2024-06-29 10:04:02			2024-06-29 10:04:02	-2.87862	25.3164
2	909	6	11088	129	255	2024-06-29 10:07:02			2024-06-29 10:07:02	-2.87977	25.3301
2	910	5	11093	129	255	2024-06-29 10:10:02			2024-06-29 10:10:02	-2.88091	25.3415
2	911	0	11093	129	255	2024-06-29 10:13:02			2024-06-29 10:13:02	-2.88206	25.3415
2	912	0	11093	129	255	2024-06-29 10:16:02			2024-06-29 10:16:02	-2.88321	25.3415
2	913	2	11095	129	255	2024-06-29 10:19:02			2024-06-29 10:19:02	-2.88436	25.3461
2	914	18	11113	129	255	2024-06-29 10:22:02			2024-06-29 10:22:02	-2.88551	25.3872
2	915	0	11113	129	255	2024-06-29 10:25:02			2024-06-29 10:25:02	-2.88666	25.3872
2	916	1	11114	129	255	2024-06-29 10:28:02			2024-06-29 10:28:02	-2.8878	25.3895
2	917	5	11119	129	255	2024-06-29 10:31:02			2024-06-29 10:31:02	-2.88895	25.4009
2	918	4	11123	129	255	2024-06-29 10:34:02			2024-06-29 10:34:02	-2.8901	25.4101
2	919	0	11123	129	255	2024-06-29 10:37:02			2024-06-29 10:37:02	-2.89125	25.4101
2	920	0	11123	129	255	2024-06-29 10:40:02			2024-06-29 10:40:02	-2.8924	25.4101
2	921	14	11137	129	255	2024-06-29 10:43:02			2024-06-29 10:43:02	-2.89355	25.442
2	922	6	11143	129	255	2024-06-29 10:46:02			2024-06-29 10:46:02	-2.8947	25.4557
2	923	4	11147	129	255	2024-06-29 10:49:02			2024-06-29 10:49:02	-2.89584	25.4649
2	924	4	11151	129	255	2024-06-29 10:52:02			2024-06-29 10:52:02	-2.89699	25.474
2	925	0	11151	129	255	2024-06-29 10:55:02			2024-06-29 10:55:02	-2.89814	25.474
2	926	3	11154	129	255	2024-06-29 10:58:02			2024-06-29 10:58:02	-2.89929	25.4809
2	927	2	11156	129	255	2024-06-29 11:01:02			2024-06-29 11:01:02	-2.90044	25.4854
2	928	33	11189	129	255	2024-06-29 11:04:02			2024-06-29 11:04:02	-2.90159	25.5608
2	929	0	11189	129	255	2024-06-29 11:07:02			2024-06-29 11:07:02	-2.90273	25.5608
2	930	2	11191	129	255	2024-06-29 11:10:02			2024-06-29 11:10:02	-2.90388	25.5654
2	931	2	11193	129	255	2024-06-29 11:13:02			2024-06-29 11:13:02	-2.90503	25.57
2	932	14	11207	129	255	2024-06-29 11:16:02			2024-06-29 11:16:02	-2.90618	25.602
2	933	8	11215	129	255	2024-06-29 11:19:04			2024-06-29 11:19:04	-2.90734	25.6202
2	934	13	11228	129	255	2024-06-29 11:22:04			2024-06-29 11:22:04	-2.90849	25.6499
2	935	3	11231	129	255	2024-06-29 11:25:04			2024-06-29 11:25:04	-2.90964	25.6568
2	936	4	11235	129	255	2024-06-29 11:28:04			2024-06-29 11:28:04	-2.91079	25.6659
2	937	0	11235	129	255	2024-06-29 11:31:04			2024-06-29 11:31:04	-2.91194	25.6659
2	938	0	11235	129	255	2024-06-29 11:34:04			2024-06-29 11:34:04	-2.91308	25.6659
2	939	4	11239	129	255	2024-06-29 11:37:04			2024-06-29 11:37:04	-2.91423	25.6751
2	940	7	11246	129	255	2024-06-29 11:40:04			2024-06-29 11:40:04	-2.91538	25.691
2	941	1	11247	129	255	2024-06-29 11:43:04			2024-06-29 11:43:04	-2.91653	25.6933
2	942	0	11247	129	255	2024-06-29 11:46:04			2024-06-29 11:46:04	-2.91768	25.6933
2	943	0	11247	129	255	2024-06-29 11:49:04			2024-06-29 11:49:04	-2.91883	25.6933
2	944	2	11249	129	255	2024-06-29 11:52:04			2024-06-29 11:52:04	-2.91997	25.6979
2	945	0	11249	129	255	2024-06-29 11:55:04			2024-06-29 11:55:04	-2.92112	25.6979
2	946	0	11249	129	255	2024-06-29 11:58:04			2024-06-29 11:58:04	-2.92227	25.6979
2	947	0	11249	129	255	2024-06-29 12:01:04			2024-06-29 12:01:04	-2.92342	25.6979
2	948	27	11276	129	255	2024-06-29 12:04:04			2024-06-29 12:04:04	-2.92457	25.7596
2	949	32	11308	129	255	2024-06-29 12:07:04			2024-06-29 12:07:04	-2.92572	25.8327
2	950	22	11330	129	255	2024-06-29 12:10:04			2024-06-29 12:10:04	-2.92687	25.8829
2	951	154	11484	129	255	2024-06-29 12:13:04			2024-06-29 12:13:04	-2.92801	26.2348
2	952	955	12439	129	255	2024-06-29 12:16:04			2024-06-29 12:16:04	-2.92916	28.4164
2	953	31	12470	129	255	2024-06-29 12:19:04			2024-06-29 12:19:04	-2.93031	28.4872
3	1	0	12470	129	255	2024-06-29 12:46:08			2024-06-29 12:46:08	-2.94067	28.4872
3	2	48	12518	129	255	2024-06-29 12:49:08			2024-06-29 12:49:08	-2.94182	28.5969
3	3	0	12518	129	255	2024-06-29 12:52:10			2024-06-29 12:52:10	-2.94298	28.5969
3	4	0	12518	129	255	2024-06-29 12:55:10			2024-06-29 12:55:10	-2.94413	28.5969
3	5	0	12518	129	255	2024-06-29 12:58:10			2024-06-29 12:58:10	-2.94528	28.5969
3	6	0	12518	129	255	2024-06-29 13:01:10			2024-06-29 13:01:10	-2.94643	28.5969
3	7	3	12521	129	255	2024-06-29 13:04:10			2024-06-29 13:04:10	-2.94758	28.6037
3	8	16	12537	129	255	2024-06-29 13:07:10			2024-06-29 13:07:10	-2.94872	28.6403
3	9	2	12539	129	255	2024-06-29 13:10:10			2024-06-29 13:10:10	-2.94987	28.6449
3	10	16	12555	129	255	2024-06-29 13:13:10			2024-06-29 13:13:10	-2.95102	28.6814
3	11	15	12570	129	255	2024-06-29 13:16:10			2024-06-29 13:16:10	-2.95217	28.7157
3	12	16	12586	129	255	2024-06-29 13:19:10			2024-06-29 13:19:10	-2.95332	28.7522
3	13	16	12602	129	255	2024-06-29 13:22:10			2024-06-29 13:22:10	-2.95447	28.7888
3	14	1	12603	129	255	2024-06-29 13:25:10			2024-06-29 13:25:10	-2.95561	28.7911
3	15	84	12687	129	255	2024-06-29 13:28:10			2024-06-29 13:28:10	-2.95676	28.983
3	16	0	12687	129	255	2024-06-29 13:31:10			2024-06-29 13:31:10	-2.95791	28.983
3	17	15	12702	129	255	2024-06-29 13:34:10			2024-06-29 13:34:10	-2.95906	29.0172
3	18	5	12707	129	255	2024-06-29 13:37:10			2024-06-29 13:37:10	-2.96021	29.0286
3	19	5	12712	129	255	2024-06-29 13:40:10			2024-06-29 13:40:10	-2.96136	29.0401
3	20	6	12718	129	255	2024-06-29 13:43:10			2024-06-29 13:43:10	-2.96251	29.0538
3	21	1	12719	129	255	2024-06-29 13:46:10			2024-06-29 13:46:10	-2.96365	29.0561
3	22	7	12726	129	255	2024-06-29 13:49:10			2024-06-29 13:49:10	-2.9648	29.0721
3	23	1	12727	129	255	2024-06-29 13:52:10			2024-06-29 13:52:10	-2.96595	29.0743
3	24	93	12820	129	255	2024-06-29 13:55:10			2024-06-29 13:55:10	-2.9671	29.2868
3	25	20	12840	129	255	2024-06-29 13:58:10			2024-06-29 13:58:10	-2.96825	29.3325
3	26	55	12895	129	255	2024-06-29 14:01:10			2024-06-29 14:01:10	-2.9694	29.4581
3	27	27	12922	129	255	2024-06-29 14:04:10			2024-06-29 14:04:10	-2.97054	29.5198
3	28	6	12928	129	255	2024-06-29 14:07:10			2024-06-29 14:07:10	-2.97169	29.5335
3	29	7	12935	129	255	2024-06-29 14:10:10			2024-06-29 14:10:10	-2.97284	29.5495
3	30	36	12971	129	255	2024-06-29 14:13:10			2024-06-29 14:13:10	-2.97399	29.6317
3	31	0	12971	129	255	2024-06-29 14:16:12			2024-06-29 14:16:12	-2.97515	29.6317
3	32	11	12982	129	255	2024-06-29 14:19:12			2024-06-29 14:19:12	-2.9763	29.6569
3	33	4	12986	129	255	2024-06-29 14:22:12			2024-06-29 14:22:12	-2.97745	29.666
3	34	10	12996	129	255	2024-06-29 14:25:12			2024-06-29 14:25:12	-2.9786	29.6889
3	35	9	13005	129	255	2024-06-29 14:28:12			2024-06-29 14:28:12	-2.97975	29.7094
3	36	45	13050	129	255	2024-06-29 14:31:12			2024-06-29 14:31:12	-2.98089	29.8122
3	37	0	13050	129	255	2024-06-29 14:34:12			2024-06-29 14:34:12	-2.98204	29.8122
3	38	0	13050	129	255	2024-06-29 14:37:12			2024-06-29 14:37:12	-2.98319	29.8122
3	39	8	13058	129	255	2024-06-29 14:40:12			2024-06-29 14:40:12	-2.98434	29.8305
3	40	3	13061	129	255	2024-06-29 14:43:12			2024-06-29 14:43:12	-2.98549	29.8373
3	41	3	13064	129	255	2024-06-29 14:46:12			2024-06-29 14:46:12	-2.98664	29.8442
[truncated: 2,817 more rows]

## Sheet: Rhus 3
Parte		Area	Area acumulada	MinThr	MaxThr	HORA ENSENADA	PendientePROMEDIO	InterceptoPROMEDIO	ESTAMPA DE TIEMPO ENSENADA	Potencial hídrico	Embolismo
1	1	0	0	129	255	2024-06-25 10:03:00	-0.551258	25064.2	2024-06-25 10:03:00	-0.673189	0
1	2	0	0	129	255	2024-06-25 10:06:00			2024-06-25 10:06:00	-0.674337	0
1	3	0	0	129	255	2024-06-25 10:09:00			2024-06-25 10:09:00	-0.675486	0
1	4	0	0	129	255	2024-06-25 10:12:00			2024-06-25 10:12:00	-0.676634	0
1	5	0	0	129	255	2024-06-25 10:15:00			2024-06-25 10:15:00	-0.677782	0
1	6	0	0	129	255	2024-06-25 10:18:00			2024-06-25 10:18:00	-0.678931	0
1	7	0	0	129	255	2024-06-25 10:21:00			2024-06-25 10:21:00	-0.680079	0
1	8	0	0	129	255	2024-06-25 10:24:00			2024-06-25 10:24:00	-0.681228	0
1	9	0	0	129	255	2024-06-25 10:27:00			2024-06-25 10:27:00	-0.682376	0
1	10	0	0	129	255	2024-06-25 10:30:00			2024-06-25 10:30:00	-0.683525	0
1	11	0	0	129	255	2024-06-25 10:33:00			2024-06-25 10:33:00	-0.684673	0
1	12	0	0	129	255	2024-06-25 10:36:00			2024-06-25 10:36:00	-0.685822	0
1	13	0	0	129	255	2024-06-25 10:39:00			2024-06-25 10:39:00	-0.68697	0
1	14	0	0	129	255	2024-06-25 10:42:00			2024-06-25 10:42:00	-0.688119	0
1	15	0	0	129	255	2024-06-25 10:45:00			2024-06-25 10:45:00	-0.689267	0
1	16	0	0	129	255	2024-06-25 10:48:00			2024-06-25 10:48:00	-0.690415	0
1	17	0	0	129	255	2024-06-25 10:51:00			2024-06-25 10:51:00	-0.691564	0
1	18	0	0	129	255	2024-06-25 10:54:00			2024-06-25 10:54:00	-0.692712	0
1	19	0	0	129	255	2024-06-25 10:57:00			2024-06-25 10:57:00	-0.693861	0
1	20	0	0	129	255	2024-06-25 11:00:00			2024-06-25 11:00:00	-0.695009	0
1	21	0	0	129	255	2024-06-25 11:03:00			2024-06-25 11:03:00	-0.696158	0
1	22	0	0	129	255	2024-06-25 11:06:00			2024-06-25 11:06:00	-0.697306	0
1	23	0	0	129	255	2024-06-25 11:09:00			2024-06-25 11:09:00	-0.698455	0
1	24	0	0	129	255	2024-06-25 11:12:00			2024-06-25 11:12:00	-0.699603	0
1	25	0	0	129	255	2024-06-25 11:15:00			2024-06-25 11:15:00	-0.700752	0
1	26	0	0	129	255	2024-06-25 11:18:00			2024-06-25 11:18:00	-0.7019	0
1	27	0	0	129	255	2024-06-25 11:21:00			2024-06-25 11:21:00	-0.703048	0
1	28	0	0	129	255	2024-06-25 11:24:00			2024-06-25 11:24:00	-0.704197	0
1	29	0	0	129	255	2024-06-25 11:27:00			2024-06-25 11:27:00	-0.705345	0
1	30	0	0	129	255	2024-06-25 11:30:00			2024-06-25 11:30:00	-0.706494	0
1	31	0	0	129	255	2024-06-25 11:33:00			2024-06-25 11:33:00	-0.707642	0
1	32	0	0	129	255	2024-06-25 11:36:00			2024-06-25 11:36:00	-0.708791	0
1	33	0	0	129	255	2024-06-25 11:39:00			2024-06-25 11:39:00	-0.709939	0
1	34	0	0	129	255	2024-06-25 11:42:00			2024-06-25 11:42:00	-0.711088	0
1	35	0	0	129	255	2024-06-25 11:45:00			2024-06-25 11:45:00	-0.712236	0
1	36	0	0	129	255	2024-06-25 11:48:00			2024-06-25 11:48:00	-0.713385	0
1	37	0	0	129	255	2024-06-25 11:51:00			2024-06-25 11:51:00	-0.714533	0
1	38	0	0	129	255	2024-06-25 11:54:00			2024-06-25 11:54:00	-0.715681	0
1	39	0	0	129	255	2024-06-25 11:57:00			2024-06-25 11:57:00	-0.71683	0
1	40	3	3	129	255	2024-06-25 12:00:00			2024-06-25 12:00:00	-0.717978	0.021885
1	41	0	3	129	255	2024-06-25 12:03:00			2024-06-25 12:03:00	-0.719127	0.021885
1	42	2	5	129	255	2024-06-25 12:06:00			2024-06-25 12:06:00	-0.720275	0.0364751
1	43	0	5	129	255	2024-06-25 12:09:00			2024-06-25 12:09:00	-0.721424	0.0364751
1	44	3	8	129	255	2024-06-25 12:12:00			2024-06-25 12:12:00	-0.722572	0.0583601
1	45	0	8	129	255	2024-06-25 12:15:00			2024-06-25 12:15:00	-0.723721	0.0583601
1	46	0	8	129	255	2024-06-25 12:18:00			2024-06-25 12:18:00	-0.724869	0.0583601
1	47	0	8	129	255	2024-06-25 12:21:00			2024-06-25 12:21:00	-0.726018	0.0583601
1	48	0	8	129	255	2024-06-25 12:24:00			2024-06-25 12:24:00	-0.727166	0.0583601
1	49	0	8	129	255	2024-06-25 12:27:00			2024-06-25 12:27:00	-0.728314	0.0583601
1	50	0	8	129	255	2024-06-25 12:30:00			2024-06-25 12:30:00	-0.729463	0.0583601
1	51	0	8	129	255	2024-06-25 12:33:00			2024-06-25 12:33:00	-0.730611	0.0583601
1	52	0	8	129	255	2024-06-25 12:36:00			2024-06-25 12:36:00	-0.73176	0.0583601
1	53	0	8	129	255	2024-06-25 12:39:00			2024-06-25 12:39:00	-0.732908	0.0583601
1	54	2	10	129	255	2024-06-25 12:42:00			2024-06-25 12:42:00	-0.734057	0.0729501
1	55	0	10	129	255	2024-06-25 12:45:00			2024-06-25 12:45:00	-0.735205	0.0729501
1	56	0	10	129	255	2024-06-25 12:48:00			2024-06-25 12:48:00	-0.736354	0.0729501
1	57	0	10	129	255	2024-06-25 12:51:00			2024-06-25 12:51:00	-0.737502	0.0729501
1	58	0	10	129	255	2024-06-25 12:54:00			2024-06-25 12:54:00	-0.738651	0.0729501
1	59	0	10	129	255	2024-06-25 12:57:00			2024-06-25 12:57:00	-0.739799	0.0729501
1	60	0	10	129	255	2024-06-25 13:00:00			2024-06-25 13:00:00	-0.740947	0.0729501
1	61	0	10	129	255	2024-06-25 13:03:00			2024-06-25 13:03:00	-0.742096	0.0729501
1	62	0	10	129	255	2024-06-25 13:06:00			2024-06-25 13:06:00	-0.743244	0.0729501
1	63	0	10	129	255	2024-06-25 13:09:00			2024-06-25 13:09:00	-0.744393	0.0729501
1	64	0	10	129	255	2024-06-25 13:12:00			2024-06-25 13:12:00	-0.745541	0.0729501
1	65	0	10	129	255	2024-06-25 13:15:00			2024-06-25 13:15:00	-0.74669	0.0729501
1	66	0	10	129	255	2024-06-25 13:18:00			2024-06-25 13:18:00	-0.747838	0.0729501
1	67	0	10	129	255	2024-06-25 13:21:00			2024-06-25 13:21:00	-0.748987	0.0729501
1	68	0	10	129	255	2024-06-25 13:24:00			2024-06-25 13:24:00	-0.750135	0.0729501
1	69	0	10	129	255	2024-06-25 13:27:00			2024-06-25 13:27:00	-0.751284	0.0729501
1	70	0	10	129	255	2024-06-25 13:30:00			2024-06-25 13:30:00	-0.752432	0.0729501
1	71	0	10	129	255	2024-06-25 13:33:00			2024-06-25 13:33:00	-0.75358	0.0729501
1	72	0	10	129	255	2024-06-25 13:36:00			2024-06-25 13:36:00	-0.754729	0.0729501
1	73	7	17	129	255	2024-06-25 13:39:00			2024-06-25 13:39:00	-0.755877	0.124015
1	74	0	17	129	255	2024-06-25 13:42:00			2024-06-25 13:42:00	-0.757026	0.124015
1	75	0	17	129	255	2024-06-25 13:45:00			2024-06-25 13:45:00	-0.758174	0.124015
1	76	4	21	129	255	2024-06-25 13:48:00			2024-06-25 13:48:00	-0.759323	0.153195
1	77	0	21	129	255	2024-06-25 13:51:00			2024-06-25 13:51:00	-0.760471	0.153195
1	78	0	21	129	255	2024-06-25 13:54:00			2024-06-25 13:54:00	-0.76162	0.153195
1	79	0	21	129	255	2024-06-25 13:57:00			2024-06-25 13:57:00	-0.762768	0.153195
1	80	12	33	129	255	2024-06-25 14:00:00			2024-06-25 14:00:00	-0.763917	0.240735
1	81	0	33	129	255	2024-06-25 14:03:00			2024-06-25 14:03:00	-0.765065	0.240735
1	82	0	33	129	255	2024-06-25 14:06:00			2024-06-25 14:06:00	-0.766213	0.240735
1	83	0	33	129	255	2024-06-25 14:09:00			2024-06-25 14:09:00	-0.767362	0.240735
1	84	0	33	129	255	2024-06-25 14:12:00			2024-06-25 14:12:00	-0.76851	0.240735
1	85	0	33	129	255	2024-06-25 14:15:00			2024-06-25 14:15:00	-0.769659	0.240735
1	86	0	33	129	255	2024-06-25 14:18:00			2024-06-25 14:18:00	-0.770807	0.240735
1	87	0	33	129	255	2024-06-25 14:21:00			2024-06-25 14:21:00	-0.771956	0.240735
1	88	0	33	129	255	2024-06-25 14:24:00			2024-06-25 14:24:00	-0.773104	0.240735
1	89	0	33	129	255	2024-06-25 14:27:00			2024-06-25 14:27:00	-0.774253	0.240735
1	90	2	35	129	255	2024-06-25 14:30:00			2024-06-25 14:30:00	-0.775401	0.255325
1	91	0	35	129	255	2024-06-25 14:33:00			2024-06-25 14:33:00	-0.77655	0.255325
1	92	0	35	129	255	2024-06-25 14:36:00			2024-06-25 14:36:00	-0.777698	0.255325
1	93	0	35	129	255	2024-06-25 14:39:00			2024-06-25 14:39:00	-0.778847	0.255325
1	94	0	35	129	255	2024-06-25 14:42:00			2024-06-25 14:42:00	-0.779995	0.255325
1	95	0	35	129	255	2024-06-25 14:45:00			2024-06-25 14:45:00	-0.781143	0.255325
1	96	0	35	129	255	2024-06-25 14:48:00			2024-06-25 14:48:00	-0.782292	0.255325
1	97	0	35	129	255	2024-06-25 14:51:00			2024-06-25 14:51:00	-0.78344	0.255325
1	98	0	35	129	255	2024-06-25 14:54:00			2024-06-25 14:54:00	-0.784589	0.255325
1	99	0	35	129	255	2024-06-25 14:57:00			2024-06-25 14:57:00	-0.785737	0.255325
1	100	1	36	129	255	2024-06-25 15:00:00			2024-06-25 15:00:00	-0.786886	0.26262
1	101	0	36	129	255	2024-06-25 15:03:00			2024-06-25 15:03:00	-0.788034	0.26262
1	102	0	36	129	255	2024-06-25 15:06:00			2024-06-25 15:06:00	-0.789183	0.26262
1	103	0	36	129	255	2024-06-25 15:09:00			2024-06-25 15:09:00	-0.790331	0.26262
1	104	0	36	129	255	2024-06-25 15:12:00			2024-06-25 15:12:00	-0.79148	0.26262
1	105	0	36	129	255	2024-06-25 15:15:00			2024-06-25 15:15:00	-0.792628	0.26262
1	106	0	36	129	255	2024-06-25 15:18:00			2024-06-25 15:18:00	-0.793776	0.26262
1	107	0	36	129	255	2024-06-25 15:21:00			2024-06-25 15:21:00	-0.794925	0.26262
1	108	0	36	129	255	2024-06-25 15:24:00			2024-06-25 15:24:00	-0.796073	0.26262
1	109	0	36	129	255	2024-06-25 15:27:00			2024-06-25 15:27:00	-0.797222	0.26262
1	110	0	36	129	255	2024-06-25 15:30:00			2024-06-25 15:30:00	-0.79837	0.26262
1	111	0	36	129	255	2024-06-25 15:33:00			2024-06-25 15:33:00	-0.799519	0.26262
1	112	0	36	129	255	2024-06-25 15:36:00			2024-06-25 15:36:00	-0.800667	0.26262
1	113	0	36	129	255	2024-06-25 15:39:00			2024-06-25 15:39:00	-0.801816	0.26262
1	114	0	36	129	255	2024-06-25 15:42:00			2024-06-25 15:42:00	-0.802964	0.26262
1	115	0	36	129	255	2024-06-25 15:45:00			2024-06-25 15:45:00	-0.804113	0.26262
1	116	0	36	129	255	2024-06-25 15:48:00			2024-06-25 15:48:00	-0.805261	0.26262
1	117	0	36	129	255	2024-06-25 15:51:00			2024-06-25 15:51:00	-0.806409	0.26262
1	118	0	36	129	255	2024-06-25 15:54:00			2024-06-25 15:54:00	-0.807558	0.26262
1	119	1	37	129	255	2024-06-25 15:57:00			2024-06-25 15:57:00	-0.808706	0.269915
1	120	0	37	129	255	2024-06-25 16:00:00			2024-06-25 16:00:00	-0.809855	0.269915
1	121	0	37	129	255	2024-06-25 16:03:00			2024-06-25 16:03:00	-0.811003	0.269915
1	122	2	39	129	255	2024-06-25 16:06:00			2024-06-25 16:06:00	-0.812152	0.284505
1	123	0	39	129	255	2024-06-25 16:09:00			2024-06-25 16:09:00	-0.8133	0.284505
1	124	0	39	129	255	2024-06-25 16:12:00			2024-06-25 16:12:00	-0.814449	0.284505
1	125	0	39	129	255	2024-06-25 16:15:00			2024-06-25 16:15:00	-0.815597	0.284505
1	126	2	41	129	255	2024-06-25 16:18:00			2024-06-25 16:18:00	-0.816746	0.299095
1	127	0	41	129	255	2024-06-25 16:21:00			2024-06-25 16:21:00	-0.817894	0.299095
1	128	0	41	129	255	2024-06-25 16:24:00			2024-06-25 16:24:00	-0.819042	0.299095
1	129	0	41	129	255	2024-06-25 16:27:00			2024-06-25 16:27:00	-0.820191	0.299095
1	130	2	43	129	255	2024-06-25 16:30:00			2024-06-25 16:30:00	-0.821339	0.313685
1	131	0	43	129	255	2024-06-25 16:33:00			2024-06-25 16:33:00	-0.822488	0.313685
1	132	0	43	129	255	2024-06-25 16:36:00			2024-06-25 16:36:00	-0.823636	0.313685
1	133	0	43	129	255	2024-06-25 16:39:00			2024-06-25 16:39:00	-0.824785	0.313685
1	134	0	43	129	255	2024-06-25 16:42:00			2024-06-25 16:42:00	-0.825933	0.313685
1	135	0	43	129	255	2024-06-25 16:45:00			2024-06-25 16:45:00	-0.827082	0.313685
1	136	1	44	129	255	2024-06-25 16:48:00			2024-06-25 16:48:00	-0.82823	0.32098
1	137	0	44	129	255	2024-06-25 16:51:00			2024-06-25 16:51:00	-0.829379	0.32098
1	138	0	44	129	255	2024-06-25 16:54:00			2024-06-25 16:54:00	-0.830527	0.32098
1	139	0	44	129	255	2024-06-25 16:57:00			2024-06-25 16:57:00	-0.831675	0.32098
1	140	0	44	129	255	2024-06-25 17:00:00			2024-06-25 17:00:00	-0.832824	0.32098
1	141	0	44	129	255	2024-06-25 17:03:00			2024-06-25 17:03:00	-0.833972	0.32098
1	142	0	44	129	255	2024-06-25 17:06:00			2024-06-25 17:06:00	-0.835121	0.32098
1	143	0	44	129	255	2024-06-25 17:09:00			2024-06-25 17:09:00	-0.836269	0.32098
1	144	0	44	129	255	2024-06-25 17:12:00			2024-06-25 17:12:00	-0.837418	0.32098
1	145	0	44	129	255	2024-06-25 17:15:00			2024-06-25 17:15:00	-0.838566	0.32098
1	146	0	44	129	255	2024-06-25 17:18:00			2024-06-25 17:18:00	-0.839715	0.32098
1	147	0	44	129	255	2024-06-25 17:21:00			2024-06-25 17:21:00	-0.840863	0.32098
1	148	0	44	129	255	2024-06-25 17:24:00			2024-06-25 17:24:00	-0.842012	0.32098
1	149	0	44	129	255	2024-06-25 17:27:00			2024-06-25 17:27:00	-0.84316	0.32098
1	150	0	44	129	255	2024-06-25 17:30:00			2024-06-25 17:30:00	-0.844308	0.32098
1	151	0	44	129	255	2024-06-25 17:33:00			2024-06-25 17:33:00	-0.845457	0.32098
1	152	0	44	129	255	2024-06-25 17:36:00			2024-06-25 17:36:00	-0.846605	0.32098
1	153	0	44	129	255	2024-06-25 17:39:00			2024-06-25 17:39:00	-0.847754	0.32098
1	154	1	45	129	255	2024-06-25 17:42:00			2024-06-25 17:42:00	-0.848902	0.328275
1	155	2	47	129	255	2024-06-25 17:45:00			2024-06-25 17:45:00	-0.850051	0.342865
1	156	0	47	129	255	2024-06-25 17:48:00			2024-06-25 17:48:00	-0.851199	0.342865
1	157	0	47	129	255	2024-06-25 17:51:00			2024-06-25 17:51:00	-0.852348	0.342865
1	158	0	47	129	255	2024-06-25 17:54:00			2024-06-25 17:54:00	-0.853496	0.342865
1	159	0	47	129	255	2024-06-25 17:57:00			2024-06-25 17:57:00	-0.854645	0.342865
1	160	24	71	129	255	2024-06-25 18:00:00			2024-06-25 18:00:00	-0.855793	0.517946
1	161	0	71	129	255	2024-06-25 18:03:00			2024-06-25 18:03:00	-0.856941	0.517946
1	162	0	71	129	255	2024-06-25 18:06:00			2024-06-25 18:06:00	-0.85809	0.517946
1	163	0	71	129	255	2024-06-25 18:09:00			2024-06-25 18:09:00	-0.859238	0.517946
1	164	0	71	129	255	2024-06-25 18:12:00			2024-06-25 18:12:00	-0.860387	0.517946
1	165	0	71	129	255	2024-06-25 18:15:00			2024-06-25 18:15:00	-0.861535	0.517946
1	166	3	74	129	255	2024-06-25 18:18:00			2024-06-25 18:18:00	-0.862684	0.539831
1	167	0	74	129	255	2024-06-25 18:21:00			2024-06-25 18:21:00	-0.863832	0.539831
1	168	0	74	129	255	2024-06-25 18:24:00			2024-06-25 18:24:00	-0.864981	0.539831
1	169	0	74	129	255	2024-06-25 18:27:00			2024-06-25 18:27:00	-0.866129	0.539831
1	170	0	74	129	255	2024-06-25 18:30:00			2024-06-25 18:30:00	-0.867278	0.539831
1	171	1	75	129	255	2024-06-25 18:33:00			2024-06-25 18:33:00	-0.868426	0.547126
1	172	0	75	129	255	2024-06-25 18:36:00			2024-06-25 18:36:00	-0.869574	0.547126
1	173	1	76	129	255	2024-06-25 18:39:00			2024-06-25 18:39:00	-0.870723	0.554421
1	174	0	76	129	255	2024-06-25 18:42:00			2024-06-25 18:42:00	-0.871871	0.554421
1	175	0	76	129	255	2024-06-25 18:45:00			2024-06-25 18:45:00	-0.87302	0.554421
1	176	0	76	129	255	2024-06-25 18:48:00			2024-06-25 18:48:00	-0.874168	0.554421
1	177	0	76	129	255	2024-06-25 18:51:00			2024-06-25 18:51:00	-0.875317	0.554421
1	178	0	76	129	255	2024-06-25 18:54:00			2024-06-25 18:54:00	-0.876465	0.554421
1	179	2	78	129	255	2024-06-25 18:57:00			2024-06-25 18:57:00	-0.877614	0.569011
1	180	1	79	129	255	2024-06-25 19:00:00			2024-06-25 19:00:00	-0.878762	0.576306
1	181	0	79	129	255	2024-06-25 19:03:00			2024-06-25 19:03:00	-0.879911	0.576306
1	182	0	79	129	255	2024-06-25 19:06:00			2024-06-25 19:06:00	-0.881059	0.576306
1	183	2	81	129	255	2024-06-25 19:09:00			2024-06-25 19:09:00	-0.882207	0.590896
1	184	0	81	129	255	2024-06-25 19:12:00			2024-06-25 19:12:00	-0.883356	0.590896
1	185	0	81	129	255	2024-06-25 19:15:00			2024-06-25 19:15:00	-0.884504	0.590896
1	186	0	81	129	255	2024-06-25 19:18:00			2024-06-25 19:18:00	-0.885653	0.590896
1	187	0	81	129	255	2024-06-25 19:21:00			2024-06-25 19:21:00	-0.886801	0.590896
1	188	0	81	129	255	2024-06-25 19:24:00			2024-06-25 19:24:00	-0.88795	0.590896
1	189	0	81	129	255	2024-06-25 19:27:00			2024-06-25 19:27:00	-0.889098	0.590896
1	190	0	81	129	255	2024-06-25 19:30:00			2024-06-25 19:30:00	-0.890247	0.590896
1	191	0	81	129	255	2024-06-25 19:33:00			2024-06-25 19:33:00	-0.891395	0.590896
1	192	0	81	129	255	2024-06-25 19:36:00			2024-06-25 19:36:00	-0.892544	0.590896
1	193	0	81	129	255	2024-06-25 19:39:00			2024-06-25 19:39:00	-0.893692	0.590896
1	194	0	81	129	255	2024-06-25 19:42:00			2024-06-25 19:42:00	-0.89484	0.590896
1	195	0	81	129	255	2024-06-25 19:45:00			2024-06-25 19:45:00	-0.895989	0.590896
1	196	0	81	129	255	2024-06-25 19:48:00			2024-06-25 19:48:00	-0.897137	0.590896
1	197	0	81	129	255	2024-06-25 19:51:00			2024-06-25 19:51:00	-0.898286	0.590896
1	198	0	81	129	255	2024-06-25 19:54:00			2024-06-25 19:54:00	-0.899434	0.590896
1	199	0	81	129	255	2024-06-25 19:57:00			2024-06-25 19:57:00	-0.900583	0.590896
1	200	2	83	129	255	2024-06-25 20:00:00			2024-06-25 20:00:00	-0.901731	0.605486
1	201	0	83	129	255	2024-06-25 20:03:00			2024-06-25 20:03:00	-0.90288	0.605486
1	202	0	83	129	255	2024-06-25 20:06:00			2024-06-25 20:06:00	-0.904028	0.605486
1	203	0	83	129	255	2024-06-25 20:09:00			2024-06-25 20:09:00	-0.905177	0.605486
1	204	0	83	129	255	2024-06-25 20:12:00			2024-06-25 20:12:00	-0.906325	0.605486
1	205	0	83	129	255	2024-06-25 20:15:00			2024-06-25 20:15:00	-0.907473	0.605486
1	206	0	83	129	255	2024-06-25 20:18:00			2024-06-25 20:18:00	-0.908622	0.605486
1	207	0	83	129	255	2024-06-25 20:21:00			2024-06-25 20:21:00	-0.90977	0.605486
1	208	0	83	129	255	2024-06-25 20:24:00			2024-06-25 20:24:00	-0.910919	0.605486
1	209	0	83	129	255	2024-06-25 20:27:00			2024-06-25 20:27:00	-0.912067	0.605486
1	210	0	83	129	255	2024-06-25 20:30:00			2024-06-25 20:30:00	-0.913216	0.605486
1	211	0	83	129	255	2024-06-25 20:33:00			2024-06-25 20:33:00	-0.914364	0.605486
1	212	0	83	129	255	2024-06-25 20:36:00			2024-06-25 20:36:00	-0.915513	0.605486
1	213	0	83	129	255	2024-06-25 20:39:00			2024-06-25 20:39:00	-0.916661	0.605486
1	214	0	83	129	255	2024-06-25 20:42:00			2024-06-25 20:42:00	-0.91781	0.605486
1	215	0	83	129	255	2024-06-25 20:45:00			2024-06-25 20:45:00	-0.918958	0.605486
1	216	0	83	129	255	2024-06-25 20:48:00			2024-06-25 20:48:00	-0.920106	0.605486
1	217	0	83	129	255	2024-06-25 20:51:00			2024-06-25 20:51:00	-0.921255	0.605486
1	218	0	83	129	255	2024-06-25 20:54:00			2024-06-25 20:54:00	-0.922403	0.605486
1	219	0	83	129	255	2024-06-25 20:57:00			2024-06-25 20:57:00	-0.923552	0.605486
1	220	0	83	129	255	2024-06-25 21:00:00			2024-06-25 21:00:00	-0.9247	0.605486
1	221	0	83	129	255	2024-06-25 21:03:00			2024-06-25 21:03:00	-0.925849	0.605486
1	222	19	102	129	255	2024-06-25 21:06:00			2024-06-25 21:06:00	-0.926997	0.744091
1	223	0	102	129	255	2024-06-25 21:09:00			2024-06-25 21:09:00	-0.928146	0.744091
1	224	0	102	129	255	2024-06-25 21:12:00			2024-06-25 21:12:00	-0.929294	0.744091
1	225	0	102	129	255	2024-06-25 21:15:00			2024-06-25 21:15:00	-0.930443	0.744091
1	226	0	102	129	255	2024-06-25 21:18:00			2024-06-25 21:18:00	-0.931591	0.744091
1	227	0	102	129	255	2024-06-25 21:21:00			2024-06-25 21:21:00	-0.932739	0.744091
1	228	0	102	129	255	2024-06-25 21:24:00			2024-06-25 21:24:00	-0.933888	0.744091
1	229	0	102	129	255	2024-06-25 21:27:00			2024-06-25 21:27:00	-0.935036	0.744091
1	230	3	105	129	255	2024-06-25 21:30:00			2024-06-25 21:30:00	-0.936185	0.765976
1	231	0	105	129	255	2024-06-25 21:33:00			2024-06-25 21:33:00	-0.937333	0.765976
1	232	0	105	129	255	2024-06-25 21:36:00			2024-06-25 21:36:00	-0.938482	0.765976
1	233	0	105	129	255	2024-06-25 21:39:00			2024-06-25 21:39:00	-0.93963	0.765976
1	234	0	105	129	255	2024-06-25 21:42:00			2024-06-25 21:42:00	-0.940779	0.765976
1	235	0	105	129	255	2024-06-25 21:45:00			2024-06-25 21:45:00	-0.941927	0.765976
1	236	0	105	129	255	2024-06-25 21:48:00			2024-06-25 21:48:00	-0.943076	0.765976
1	237	0	105	129	255	2024-06-25 21:51:00			2024-06-25 21:51:00	-0.944224	0.765976
1	238	0	105	129	255	2024-06-25 21:54:00			2024-06-25 21:54:00	-0.945372	0.765976
1	239	0	105	129	255	2024-06-25 21:57:00			2024-06-25 21:57:00	-0.946521	0.765976
1	240	0	105	129	255	2024-06-25 22:00:00			2024-06-25 22:00:00	-0.947669	0.765976
1	241	1	106	129	255	2024-06-25 22:03:00			2024-06-25 22:03:00	-0.948818	0.773271
1	242	0	106	129	255	2024-06-25 22:06:00			2024-06-25 22:06:00	-0.949966	0.773271
1	243	0	106	129	255	2024-06-25 22:09:00			2024-06-25 22:09:00	-0.951115	0.773271
1	244	0	106	129	255	2024-06-25 22:12:00			2024-06-25 22:12:00	-0.952263	0.773271
1	245	0	106	129	255	2024-06-25 22:15:00			2024-06-25 22:15:00	-0.953412	0.773271
1	246	1	107	129	255	2024-06-25 22:18:00			2024-06-25 22:18:00	-0.95456	0.780566
1	247	0	107	129	255	2024-06-25 22:21:00			2024-06-25 22:21:00	-0.955709	0.780566
1	248	0	107	129	255	2024-06-25 22:24:00			2024-06-25 22:24:00	-0.956857	0.780566
1	249	6	113	129	255	2024-06-25 22:27:00			2024-06-25 22:27:00	-0.958005	0.824336
1	250	0	113	129	255	2024-06-25 22:30:00			2024-06-25 22:30:00	-0.959154	0.824336
1	251	0	113	129	255	2024-06-25 22:33:00			2024-06-25 22:33:00	-0.960302	0.824336
1	252	0	113	129	255	2024-06-25 22:36:00			2024-06-25 22:36:00	-0.961451	0.824336
1	253	0	113	129	255	2024-06-25 22:39:00			2024-06-25 22:39:00	-0.962599	0.824336
1	254	0	113	129	255	2024-06-25 22:42:00			2024-06-25 22:42:00	-0.963748	0.824336
1	255	0	113	129	255	2024-06-25 22:45:00			2024-06-25 22:45:00	-0.964896	0.824336
1	256	0	113	129	255	2024-06-25 22:48:00			2024-06-25 22:48:00	-0.966045	0.824336
1	257	2	115	129	255	2024-06-25 22:51:00			2024-06-25 22:51:00	-0.967193	0.838926
1	258	8	123	129	255	2024-06-25 22:54:00			2024-06-25 22:54:00	-0.968342	0.897286
1	259	0	123	129	255	2024-06-25 22:57:00			2024-06-25 22:57:00	-0.96949	0.897286
1	260	0	123	129	255	2024-06-25 23:00:00			2024-06-25 23:00:00	-0.970638	0.897286
1	261	0	123	129	255	2024-06-25 23:03:00			2024-06-25 23:03:00	-0.971787	0.897286
1	262	0	123	129	255	2024-06-25 23:06:00			2024-06-25 23:06:00	-0.972935	0.897286
1	263	0	123	129	255	2024-06-25 23:09:00			2024-06-25 23:09:00	-0.974084	0.897286
1	264	0	123	129	255	2024-06-25 23:12:00			2024-06-25 23:12:00	-0.975232	0.897286
1	265	0	123	129	255	2024-06-25 23:15:00			2024-06-25 23:15:00	-0.976381	0.897286
1	266	0	123	129	255	2024-06-25 23:18:00			2024-06-25 23:18:00	-0.977529	0.897286
1	267	0	123	129	255	2024-06-25 23:21:00			2024-06-25 23:21:00	-0.978678	0.897286
1	268	0	123	129	255	2024-06-25 23:24:00			2024-06-25 23:24:00	-0.979826	0.897286
1	269	0	123	129	255	2024-06-25 23:27:00			2024-06-25 23:27:00	-0.980975	0.897286
1	270	0	123	129	255	2024-06-25 23:30:00			2024-06-25 23:30:00	-0.982123	0.897286
1	271	0	123	129	255	2024-06-25 23:33:00			2024-06-25 23:33:00	-0.983271	0.897286
1	272	0	123	129	255	2024-06-25 23:36:00			2024-06-25 23:36:00	-0.98442	0.897286
1	273	0	123	129	255	2024-06-25 23:39:00			2024-06-25 23:39:00	-0.985568	0.897286
1	274	0	123	129	255	2024-06-25 23:42:00			2024-06-25 23:42:00	-0.986717	0.897286
1	275	0	123	129	255	2024-06-25 23:45:00			2024-06-25 23:45:00	-0.987865	0.897286
1	276	0	123	129	255	2024-06-25 23:48:00			2024-06-25 23:48:00	-0.989014	0.897286
1	277	0	123	129	255	2024-06-25 23:51:00			2024-06-25 23:51:00	-0.990162	0.897286
1	278	0	123	129	255	2024-06-25 23:54:00			2024-06-25 23:54:00	-0.991311	0.897286
1	279	0	123	129	255	2024-06-25 23:57:00			2024-06-25 23:57:00	-0.992459	0.897286
1	280	0	123	129	255	2024-06-26			2024-06-26	-0.993608	0.897286
1	281	0	123	129	255	2024-06-26 00:03:00			2024-06-26 00:03:00	-0.994756	0.897286
1	282	0	123	129	255	2024-06-26 00:06:00			2024-06-26 00:06:00	-0.995904	0.897286
1	283	0	123	129	255	2024-06-26 00:09:00			2024-06-26 00:09:00	-0.997053	0.897286
1	284	1	124	129	255	2024-06-26 00:12:00			2024-06-26 00:12:00	-0.998201	0.904581
1	285	0	124	129	255	2024-06-26 00:15:00			2024-06-26 00:15:00	-0.99935	0.904581
1	286	0	124	129	255	2024-06-26 00:18:00			2024-06-26 00:18:00	-1.0005	0.904581
1	287	0	124	129	255	2024-06-26 00:21:00			2024-06-26 00:21:00	-1.00165	0.904581
1	288	0	124	129	255	2024-06-26 00:24:00			2024-06-26 00:24:00	-1.0028	0.904581
1	289	0	124	129	255	2024-06-26 00:27:00			2024-06-26 00:27:00	-1.00394	0.904581
1	290	0	124	129	255	2024-06-26 00:30:00			2024-06-26 00:30:00	-1.00509	0.904581
1	291	3	127	129	255	2024-06-26 00:33:00			2024-06-26 00:33:00	-1.00624	0.926466
1	292	0	127	129	255	2024-06-26 00:36:00			2024-06-26 00:36:00	-1.00739	0.926466
1	293	0	127	129	255	2024-06-26 00:39:00			2024-06-26 00:39:00	-1.00854	0.926466
1	294	0	127	129	255	2024-06-26 00:42:00			2024-06-26 00:42:00	-1.00969	0.926466
1	295	0	127	129	255	2024-06-26 00:45:00			2024-06-26 00:45:00	-1.01083	0.926466
1	296	0	127	129	255	2024-06-26 00:48:00			2024-06-26 00:48:00	-1.01198	0.926466
1	297	0	127	129	255	2024-06-26 00:51:00			2024-06-26 00:51:00	-1.01313	0.926466
1	298	0	127	129	255	2024-06-26 00:54:00			2024-06-26 00:54:00	-1.01428	0.926466
1	299	0	127	129	255	2024-06-26 00:57:00			2024-06-26 00:57:00	-1.01543	0.926466
1	300	0	127	129	255	2024-06-26 01:00:00			2024-06-26 01:00:00	-1.01658	0.926466
1	301	20	147	129	255	2024-06-26 01:03:00			2024-06-26 01:03:00	-1.01773	1.07237
1	302	0	147	129	255	2024-06-26 01:06:00			2024-06-26 01:06:00	-1.01887	1.07237
1	303	0	147	129	255	2024-06-26 01:09:00			2024-06-26 01:09:00	-1.02002	1.07237
1	304	0	147	129	255	2024-06-26 01:12:00			2024-06-26 01:12:00	-1.02117	1.07237
1	305	0	147	129	255	2024-06-26 01:15:00			2024-06-26 01:15:00	-1.02232	1.07237
1	306	0	147	129	255	2024-06-26 01:18:00			2024-06-26 01:18:00	-1.02347	1.07237
1	307	0	147	129	255	2024-06-26 01:21:00			2024-06-26 01:21:00	-1.02462	1.07237
1	308	0	147	129	255	2024-06-26 01:24:00			2024-06-26 01:24:00	-1.02576	1.07237
1	309	0	147	129	255	2024-06-26 01:27:00			2024-06-26 01:27:00	-1.02691	1.07237
1	310	0	147	129	255	2024-06-26 01:30:00			2024-06-26 01:30:00	-1.02806	1.07237
1	311	0	147	129	255	2024-06-26 01:33:00			2024-06-26 01:33:00	-1.02921	1.07237
1	312	0	147	129	255	2024-06-26 01:36:00			2024-06-26 01:36:00	-1.03036	1.07237
1	313	0	147	129	255	2024-06-26 01:39:00			2024-06-26 01:39:00	-1.03151	1.07237
1	314	0	147	129	255	2024-06-26 01:42:00			2024-06-26 01:42:00	-1.03265	1.07237
1	315	0	147	129	255	2024-06-26 01:45:00			2024-06-26 01:45:00	-1.0338	1.07237
1	316	0	147	129	255	2024-06-26 01:48:00			2024-06-26 01:48:00	-1.03495	1.07237
1	317	0	147	129	255	2024-06-26 01:51:00			2024-06-26 01:51:00	-1.0361	1.07237
1	318	0	147	129	255	2024-06-26 01:54:00			2024-06-26 01:54:00	-1.03725	1.07237
1	319	1	148	129	255	2024-06-26 01:57:00			2024-06-26 01:57:00	-1.0384	1.07966
1	320	0	148	129	255	2024-06-26 02:00:00			2024-06-26 02:00:00	-1.03955	1.07966
1	321	0	148	129	255	2024-06-26 02:03:00			2024-06-26 02:03:00	-1.04069	1.07966
1	322	0	148	129	255	2024-06-26 02:06:00			2024-06-26 02:06:00	-1.04184	1.07966
1	323	0	148	129	255	2024-06-26 02:09:00			2024-06-26 02:09:00	-1.04299	1.07966
1	324	3	151	129	255	2024-06-26 02:12:00			2024-06-26 02:12:00	-1.04414	1.10155
1	325	0	151	129	255	2024-06-26 02:15:00			2024-06-26 02:15:00	-1.04529	1.10155
1	326	5	156	129	255	2024-06-26 02:18:00			2024-06-26 02:18:00	-1.04644	1.13802
1	327	6	162	129	255	2024-06-26 02:21:00			2024-06-26 02:21:00	-1.04758	1.18179
1	328	0	162	129	255	2024-06-26 02:24:00			2024-06-26 02:24:00	-1.04873	1.18179
1	329	0	162	129	255	2024-06-26 02:27:00			2024-06-26 02:27:00	-1.04988	1.18179
1	330	0	162	129	255	2024-06-26 02:30:00			2024-06-26 02:30:00	-1.05103	1.18179
1	331	1	163	129	255	2024-06-26 02:33:00			2024-06-26 02:33:00	-1.05218	1.18909
1	332	0	163	129	255	2024-06-26 02:36:00			2024-06-26 02:36:00	-1.05333	1.18909
1	333	0	163	129	255	2024-06-26 02:39:00			2024-06-26 02:39:00	-1.05448	1.18909
1	334	0	163	129	255	2024-06-26 02:42:00			2024-06-26 02:42:00	-1.05562	1.18909
1	335	0	163	129	255	2024-06-26 02:45:00			2024-06-26 02:45:00	-1.05677	1.18909
1	336	0	163	129	255	2024-06-26 02:48:00			2024-06-26 02:48:00	-1.05792	1.18909
1	337	2	165	129	255	2024-06-26 02:51:00			2024-06-26 02:51:00	-1.05907	1.20368
1	338	0	165	129	255	2024-06-26 02:54:00			2024-06-26 02:54:00	-1.06022	1.20368
1	339	0	165	129	255	2024-06-26 02:57:00			2024-06-26 02:57:00	-1.06137	1.20368
1	340	0	165	129	255	2024-06-26 03:00:00			2024-06-26 03:00:00	-1.06251	1.20368
1	341	0	165	129	255	2024-06-26 03:03:00			2024-06-26 03:03:00	-1.06366	1.20368
1	342	5	170	129	255	2024-06-26 03:06:00			2024-06-26 03:06:00	-1.06481	1.24015
1	343	0	170	129	255	2024-06-26 03:09:00			2024-06-26 03:09:00	-1.06596	1.24015
1	344	0	170	129	255	2024-06-26 03:12:00			2024-06-26 03:12:00	-1.06711	1.24015
1	345	0	170	129	255	2024-06-26 03:15:00			2024-06-26 03:15:00	-1.06826	1.24015
1	346	3	173	129	255	2024-06-26 03:18:00			2024-06-26 03:18:00	-1.06941	1.26204
1	347	0	173	129	255	2024-06-26 03:21:00			2024-06-26 03:21:00	-1.07055	1.26204
1	348	11	184	129	255	2024-06-26 03:24:00			2024-06-26 03:24:00	-1.0717	1.34228
1	349	0	184	129	255	2024-06-26 03:27:00			2024-06-26 03:27:00	-1.07285	1.34228
1	350	0	184	129	255	2024-06-26 03:30:00			2024-06-26 03:30:00	-1.074	1.34228
1	351	1	185	129	255	2024-06-26 03:33:00			2024-06-26 03:33:00	-1.07515	1.34958
1	352	0	185	129	255	2024-06-26 03:36:00			2024-06-26 03:36:00	-1.0763	1.34958
1	353	0	185	129	255	2024-06-26 03:39:00			2024-06-26 03:39:00	-1.07744	1.34958
1	354	0	185	129	255	2024-06-26 03:42:00			2024-06-26 03:42:00	-1.07859	1.34958
1	355	0	185	129	255	2024-06-26 03:45:00			2024-06-26 03:45:00	-1.07974	1.34958
1	356	0	185	129	255	2024-06-26 03:48:00			2024-06-26 03:48:00	-1.08089	1.34958
1	357	0	185	129	255	2024-06-26 03:51:00			2024-06-26 03:51:00	-1.08204	1.34958
1	358	0	185	129	255	2024-06-26 03:54:00			2024-06-26 03:54:00	-1.08319	1.34958
1	359	0	185	129	255	2024-06-26 03:57:00			2024-06-26 03:57:00	-1.08434	1.34958
1	360	0	185	129	255	2024-06-26 04:00:00			2024-06-26 04:00:00	-1.08548	1.34958
1	361	0	185	129	255	2024-06-26 04:03:00			2024-06-26 04:03:00	-1.08663	1.34958
1	362	0	185	129	255	2024-06-26 04:06:00			2024-06-26 04:06:00	-1.08778	1.34958
1	363	0	185	129	255	2024-06-26 04:09:00			2024-06-26 04:09:00	-1.08893	1.34958
1	364	0	185	129	255	2024-06-26 04:12:00			2024-06-26 04:12:00	-1.09008	1.34958
1	365	0	185	129	255	2024-06-26 04:15:00			2024-06-26 04:15:00	-1.09123	1.34958
1	366	0	185	129	255	2024-06-26 04:18:00			2024-06-26 04:18:00	-1.09237	1.34958
1	367	2	187	129	255	2024-06-26 04:21:00			2024-06-26 04:21:00	-1.09352	1.36417
1	368	1	188	129	255	2024-06-26 04:24:00			2024-06-26 04:24:00	-1.09467	1.37146
1	369	0	188	129	255	2024-06-26 04:27:00			2024-06-26 04:27:00	-1.09582	1.37146
1	370	0	188	129	255	2024-06-26 04:30:00			2024-06-26 04:30:00	-1.09697	1.37146
1	371	0	188	129	255	2024-06-26 04:33:00			2024-06-26 04:33:00	-1.09812	1.37146
1	372	0	188	129	255	2024-06-26 04:36:00			2024-06-26 04:36:00	-1.09927	1.37146
1	373	0	188	129	255	2024-06-26 04:39:00			2024-06-26 04:39:00	-1.10041	1.37146
1	374	0	188	129	255	2024-06-26 04:42:00			2024-06-26 04:42:00	-1.10156	1.37146
1	375	16	204	129	255	2024-06-26 04:45:00			2024-06-26 04:45:00	-1.10271	1.48818
1	376	0	204	129	255	2024-06-26 04:48:00			2024-06-26 04:48:00	-1.10386	1.48818
1	377	0	204	129	255	2024-06-26 04:51:00			2024-06-26 04:51:00	-1.10501	1.48818
1	378	5	209	129	255	2024-06-26 04:54:00			2024-06-26 04:54:00	-1.10616	1.52466
1	379	0	209	129	255	2024-06-26 04:57:00			2024-06-26 04:57:00	-1.1073	1.52466
1	380	0	209	129	255	2024-06-26 05:00:00			2024-06-26 05:00:00	-1.10845	1.52466
1	381	0	209	129	255	2024-06-26 05:03:00			2024-06-26 05:03:00	-1.1096	1.52466
1	382	0	209	129	255	2024-06-26 05:06:00			2024-06-26 05:06:00	-1.11075	1.52466
1	383	0	209	129	255	2024-06-26 05:09:00			2024-06-26 05:09:00	-1.1119	1.52466
1	384	0	209	129	255	2024-06-26 05:12:00			2024-06-26 05:12:00	-1.11305	1.52466
1	385	24	233	129	255	2024-06-26 05:15:00			2024-06-26 05:15:00	-1.1142	1.69974
1	386	0	233	129	255	2024-06-26 05:18:00			2024-06-26 05:18:00	-1.11534	1.69974
1	387	4	237	129	255	2024-06-26 05:21:00			2024-06-26 05:21:00	-1.11649	1.72892
1	388	2	239	129	255	2024-06-26 05:24:00			2024-06-26 05:24:00	-1.11764	1.74351
1	389	0	239	129	255	2024-06-26 05:27:00			2024-06-26 05:27:00	-1.11879	1.74351
1	390	0	239	129	255	2024-06-26 05:30:00			2024-06-26 05:30:00	-1.11994	1.74351
1	391	0	239	129	255	2024-06-26 05:33:00			2024-06-26 05:33:00	-1.12109	1.74351
1	392	0	239	129	255	2024-06-26 05:36:00			2024-06-26 05:36:00	-1.12223	1.74351
1	393	0	239	129	255	2024-06-26 05:39:00			2024-06-26 05:39:00	-1.12338	1.74351
1	394	0	239	129	255	2024-06-26 05:42:00			2024-06-26 05:42:00	-1.12453	1.74351
1	395	0	239	129	255	2024-06-26 05:45:00			2024-06-26 05:45:00	-1.12568	1.74351
1	396	0	239	129	255	2024-06-26 05:48:00			2024-06-26 05:48:00	-1.12683	1.74351
1	397	0	239	129	255	2024-06-26 05:51:00			2024-06-26 05:51:00	-1.12798	1.74351
1	398	0	239	129	255	2024-06-26 05:54:00			2024-06-26 05:54:00	-1.12913	1.74351
1	399	0	239	129	255	2024-06-26 05:57:00			2024-06-26 05:57:00	-1.13027	1.74351
1	400	0	239	129	255	2024-06-26 06:00:00			2024-06-26 06:00:00	-1.13142	1.74351
1	401	0	239	129	255	2024-06-26 06:03:00			2024-06-26 06:03:00	-1.13257	1.74351
1	402	81	320	129	255	2024-06-26 06:06:00			2024-06-26 06:06:00	-1.13372	2.3344
1	403	0	320	129	255	2024-06-26 06:09:00			2024-06-26 06:09:00	-1.13487	2.3344
1	404	0	320	129	255	2024-06-26 06:12:00			2024-06-26 06:12:00	-1.13602	2.3344
1	405	0	320	129	255	2024-06-26 06:15:00			2024-06-26 06:15:00	-1.13716	2.3344
1	406	0	320	129	255	2024-06-26 06:18:00			2024-06-26 06:18:00	-1.13831	2.3344
1	407	0	320	129	255	2024-06-26 06:21:00			2024-06-26 06:21:00	-1.13946	2.3344
1	408	1	321	129	255	2024-06-26 06:24:00			2024-06-26 06:24:00	-1.14061	2.3417
1	409	0	321	129	255	2024-06-26 06:27:00			2024-06-26 06:27:00	-1.14176	2.3417
1	410	0	321	129	255	2024-06-26 06:30:00			2024-06-26 06:30:00	-1.14291	2.3417
1	411	0	321	129	255	2024-06-26 06:33:00			2024-06-26 06:33:00	-1.14406	2.3417
1	412	0	321	129	255	2024-06-26 06:36:00			2024-06-26 06:36:00	-1.1452	2.3417
1	413	0	321	129	255	2024-06-26 06:39:00			2024-06-26 06:39:00	-1.14635	2.3417
1	414	0	321	129	255	2024-06-26 06:42:00			2024-06-26 06:42:00	-1.1475	2.3417
1	415	4	325	129	255	2024-06-26 06:45:00			2024-06-26 06:45:00	-1.14865	2.37088
1	416	0	325	129	255	2024-06-26 06:48:00			2024-06-26 06:48:00	-1.1498	2.37088
1	417	0	325	129	255	2024-06-26 06:51:00			2024-06-26 06:51:00	-1.15095	2.37088
1	418	0	325	129	255	2024-06-26 06:54:00			2024-06-26 06:54:00	-1.15209	2.37088
1	419	0	325	129	255	2024-06-26 06:57:00			2024-06-26 06:57:00	-1.15324	2.37088
1	420	0	325	129	255	2024-06-26 07:00:00			2024-06-26 07:00:00	-1.15439	2.37088
1	421	0	325	129	255	2024-06-26 07:03:00			2024-06-26 07:03:00	-1.15554	2.37088
1	422	0	325	129	255	2024-06-26 07:06:00			2024-06-26 07:06:00	-1.15669	2.37088
1	423	0	325	129	255	2024-06-26 07:09:00			2024-06-26 07:09:00	-1.15784	2.37088
1	424	0	325	129	255	2024-06-26 07:12:00			2024-06-26 07:12:00	-1.15899	2.37088
1	425	0	325	129	255	2024-06-26 07:15:00			2024-06-26 07:15:00	-1.16013	2.37088
1	426	0	325	129	255	2024-06-26 07:18:00			2024-06-26 07:18:00	-1.16128	2.37088
1	427	0	325	129	255	2024-06-26 07:21:00			2024-06-26 07:21:00	-1.16243	2.37088
1	428	0	325	129	255	2024-06-26 07:24:00			2024-06-26 07:24:00	-1.16358	2.37088
1	429	0	325	129	255	2024-06-26 07:27:00			2024-06-26 07:27:00	-1.16473	2.37088
1	430	0	325	129	255	2024-06-26 07:30:00			2024-06-26 07:30:00	-1.16588	2.37088
1	431	0	325	129	255	2024-06-26 07:33:00			2024-06-26 07:33:00	-1.16702	2.37088
1	432	0	325	129	255	2024-06-26 07:36:00			2024-06-26 07:36:00	-1.16817	2.37088
1	433	0	325	129	255	2024-06-26 07:39:00			2024-06-26 07:39:00	-1.16932	2.37088
1	434	1	326	129	255	2024-06-26 07:42:00			2024-06-26 07:42:00	-1.17047	2.37817
1	435	0	326	129	255	2024-06-26 07:45:00			2024-06-26 07:45:00	-1.17162	2.37817
1	436	0	326	129	255	2024-06-26 07:48:00			2024-06-26 07:48:00	-1.17277	2.37817
1	437	0	326	129	255	2024-06-26 07:51:00			2024-06-26 07:51:00	-1.17391	2.37817
1	438	5	331	129	255	2024-06-26 07:54:00			2024-06-26 07:54:00	-1.17506	2.41465
1	439	0	331	129	255	2024-06-26 07:57:00			2024-06-26 07:57:00	-1.17621	2.41465
1	440	0	331	129	255	2024-06-26 08:00:00			2024-06-26 08:00:00	-1.17736	2.41465
1	441	0	331	129	255	2024-06-26 08:03:00			2024-06-26 08:03:00	-1.17851	2.41465
1	442	0	331	129	255	2024-06-26 08:06:00			2024-06-26 08:06:00	-1.17966	2.41465
1	443	0	331	129	255	2024-06-26 08:09:00			2024-06-26 08:09:00	-1.18081	2.41465
1	444	0	331	129	255	2024-06-26 08:12:00			2024-06-26 08:12:00	-1.18195	2.41465
1	445	3	334	129	255	2024-06-26 08:15:00			2024-06-26 08:15:00	-1.1831	2.43653
1	446	0	334	129	255	2024-06-26 08:18:00			2024-06-26 08:18:00	-1.18425	2.43653
1	447	0	334	129	255	2024-06-26 08:21:00			2024-06-26 08:21:00	-1.1854	2.43653
1	448	0	334	129	255	2024-06-26 08:24:00			2024-06-26 08:24:00	-1.18655	2.43653
1	449	0	334	129	255	2024-06-26 08:27:00			2024-06-26 08:27:00	-1.1877	2.43653
1	450	0	334	129	255	2024-06-26 08:30:00			2024-06-26 08:30:00	-1.18884	2.43653
1	451	0	334	129	255	2024-06-26 08:33:00			2024-06-26 08:33:00	-1.18999	2.43653
1	452	3	337	129	255	2024-06-26 08:36:00			2024-06-26 08:36:00	-1.19114	2.45842
1	453	0	337	129	255	2024-06-26 08:39:00			2024-06-26 08:39:00	-1.19229	2.45842
1	454	0	337	129	255	2024-06-26 08:42:00			2024-06-26 08:42:00	-1.19344	2.45842
1	455	0	337	129	255	2024-06-26 08:45:00			2024-06-26 08:45:00	-1.19459	2.45842
1	456	0	337	129	255	2024-06-26 08:48:00			2024-06-26 08:48:00	-1.19574	2.45842
1	457	0	337	129	255	2024-06-26 08:51:00			2024-06-26 08:51:00	-1.19688	2.45842
1	458	1	338	129	255	2024-06-26 08:54:00			2024-06-26 08:54:00	-1.19803	2.46571
1	459	0	338	129	255	2024-06-26 08:57:00			2024-06-26 08:57:00	-1.19918	2.46571
1	460	0	338	129	255	2024-06-26 09:00:00			2024-06-26 09:00:00	-1.20033	2.46571
1	461	0	338	129	255	2024-06-26 09:03:00			2024-06-26 09:03:00	-1.20148	2.46571
1	462	0	338	129	255	2024-06-26 09:06:00			2024-06-26 09:06:00	-1.20263	2.46571
1	463	0	338	129	255	2024-06-26 09:09:00			2024-06-26 09:09:00	-1.20377	2.46571
1	464	0	338	129	255	2024-06-26 09:12:00			2024-06-26 09:12:00	-1.20492	2.46571
1	465	0	338	129	255	2024-06-26 09:15:00			2024-06-26 09:15:00	-1.20607	2.46571
1	466	0	338	129	255	2024-06-26 09:18:00			2024-06-26 09:18:00	-1.20722	2.46571
1	467	1	339	129	255	2024-06-26 09:21:00			2024-06-26 09:21:00	-1.20837	2.47301
1	468	0	339	129	255	2024-06-26 09:24:00			2024-06-26 09:24:00	-1.20952	2.47301
1	469	0	339	129	255	2024-06-26 09:27:00			2024-06-26 09:27:00	-1.21067	2.47301
1	470	0	339	129	255	2024-06-26 09:30:00			2024-06-26 09:30:00	-1.21181	2.47301
1	471	0	339	129	255	2024-06-26 09:33:00			2024-06-26 09:33:00	-1.21296	2.47301
1	472	0	339	129	255	2024-06-26 09:36:00			2024-06-26 09:36:00	-1.21411	2.47301
1	473	0	339	129	255	2024-06-26 09:39:00			2024-06-26 09:39:00	-1.21526	2.47301
1	474	0	339	129	255	2024-06-26 09:42:00			2024-06-26 09:42:00	-1.21641	2.47301
1	475	0	339	129	255	2024-06-26 09:45:00			2024-06-26 09:45:00	-1.21756	2.47301
1	476	0	339	129	255	2024-06-26 09:48:00			2024-06-26 09:48:00	-1.2187	2.47301
1	477	2	341	129	255	2024-06-26 09:51:00			2024-06-26 09:51:00	-1.21985	2.4876
1	478	0	341	129	255	2024-06-26 09:54:00			2024-06-26 09:54:00	-1.221	2.4876
1	479	5	346	129	255	2024-06-26 09:57:00			2024-06-26 09:57:00	-1.22215	2.52407
1	480	0	346	129	255	2024-06-26 10:00:00			2024-06-26 10:00:00	-1.2233	2.52407
1	481	0	346	129	255	2024-06-26 10:03:00			2024-06-26 10:03:00	-1.22445	2.52407
1	482	0	346	129	255	2024-06-26 10:06:00			2024-06-26 10:06:00	-1.2256	2.52407
1	483	0	346	129	255	2024-06-26 10:09:00			2024-06-26 10:09:00	-1.22674	2.52407
1	484	0	346	129	255	2024-06-26 10:12:00			2024-06-26 10:12:00	-1.22789	2.52407
1	485	0	346	129	255	2024-06-26 10:15:00			2024-06-26 10:15:00	-1.22904	2.52407
1	486	0	346	129	255	2024-06-26 10:18:00			2024-06-26 10:18:00	-1.23019	2.52407
1	487	0	346	129	255	2024-06-26 10:21:00			2024-06-26 10:21:00	-1.23134	2.52407
1	488	0	346	129	255	2024-06-26 10:24:00			2024-06-26 10:24:00	-1.23249	2.52407
1	489	13	359	129	255	2024-06-26 10:27:00			2024-06-26 10:27:00	-1.23363	2.61891
1	490	0	359	129	255	2024-06-26 10:30:00			2024-06-26 10:30:00	-1.23478	2.61891
1	491	0	359	129	255	2024-06-26 10:33:00			2024-06-26 10:33:00	-1.23593	2.61891
1	492	0	359	129	255	2024-06-26 10:36:00			2024-06-26 10:36:00	-1.23708	2.61891
1	493	0	359	129	255	2024-06-26 10:39:00			2024-06-26 10:39:00	-1.23823	2.61891
1	494	0	359	129	255	2024-06-26 10:42:00			2024-06-26 10:42:00	-1.23938	2.61891
1	495	0	359	129	255	2024-06-26 10:45:00			2024-06-26 10:45:00	-1.24053	2.61891
1	496	0	359	129	255	2024-06-26 10:48:00			2024-06-26 10:48:00	-1.24167	2.61891
1	497	0	359	129	255	2024-06-26 10:51:00			2024-06-26 10:51:00	-1.24282	2.61891
1	498	0	359	129	255	2024-06-26 10:54:00			2024-06-26 10:54:00	-1.24397	2.61891
1	499	0	359	129	255	2024-06-26 10:57:00			2024-06-26 10:57:00	-1.24512	2.61891
1	500	3	362	129	255	2024-06-26 11:00:00			2024-06-26 11:00:00	-1.24627	2.64079
1	501	2	364	129	255	2024-06-26 11:03:00			2024-06-26 11:03:00	-1.24742	2.65538
1	502	0	364	129	255	2024-06-26 11:06:00			2024-06-26 11:06:00	-1.24856	2.65538
1	503	0	364	129	255	2024-06-26 11:09:00			2024-06-26 11:09:00	-1.24971	2.65538
1	504	0	364	129	255	2024-06-26 11:12:00			2024-06-26 11:12:00	-1.25086	2.65538
1	505	0	364	129	255	2024-06-26 11:15:00			2024-06-26 11:15:00	-1.25201	2.65538
1	506	2	366	129	255	2024-06-26 11:18:00			2024-06-26 11:18:00	-1.25316	2.66997
1	507	0	366	129	255	2024-06-26 11:21:00			2024-06-26 11:21:00	-1.25431	2.66997
1	508	0	366	129	255	2024-06-26 11:24:00			2024-06-26 11:24:00	-1.25546	2.66997
1	509	0	366	129	255	2024-06-26 11:27:00			2024-06-26 11:27:00	-1.2566	2.66997
1	510	0	366	129	255	2024-06-26 11:30:00			2024-06-26 11:30:00	-1.25775	2.66997
1	511	0	366	129	255	2024-06-26 11:33:00			2024-06-26 11:33:00	-1.2589	2.66997
1	512	0	366	129	255	2024-06-26 11:36:00			2024-06-26 11:36:00	-1.26005	2.66997
1	513	0	366	129	255	2024-06-26 11:39:00			2024-06-26 11:39:00	-1.2612	2.66997
1	514	8	374	129	255	2024-06-26 11:42:00			2024-06-26 11:42:00	-1.26235	2.72833
1	515	0	374	129	255	2024-06-26 11:45:00			2024-06-26 11:45:00	-1.26349	2.72833
1	516	6	380	129	255	2024-06-26 11:48:00			2024-06-26 11:48:00	-1.26464	2.7721
1	517	11	391	129	255	2024-06-26 11:51:00			2024-06-26 11:51:00	-1.26579	2.85235
1	518	0	391	129	255	2024-06-26 11:54:00			2024-06-26 11:54:00	-1.26694	2.85235
1	519	9	400	129	255	2024-06-26 11:57:00			2024-06-26 11:57:00	-1.26809	2.918
1	520	0	400	129	255	2024-06-26 12:00:00			2024-06-26 12:00:00	-1.26924	2.918
1	521	0	400	129	255	2024-06-26 12:03:00			2024-06-26 12:03:00	-1.27039	2.918
1	522	6	406	129	255	2024-06-26 12:06:00			2024-06-26 12:06:00	-1.27153	2.96177
1	523	0	406	129	255	2024-06-26 12:09:00			2024-06-26 12:09:00	-1.27268	2.96177
1	524	0	406	129	255	2024-06-26 12:12:00			2024-06-26 12:12:00	-1.27383	2.96177
1	525	0	406	129	255	2024-06-26 12:15:00			2024-06-26 12:15:00	-1.27498	2.96177
1	526	25	431	129	255	2024-06-26 12:18:00			2024-06-26 12:18:00	-1.27613	3.14415
1	527	0	431	129	255	2024-06-26 12:21:00			2024-06-26 12:21:00	-1.27728	3.14415
1	528	1	432	129	255	2024-06-26 12:24:00			2024-06-26 12:24:00	-1.27842	3.15144
1	529	0	432	129	255	2024-06-26 12:27:00			2024-06-26 12:27:00	-1.27957	3.15144
1	530	0	432	129	255	2024-06-26 12:30:00			2024-06-26 12:30:00	-1.28072	3.15144
1	531	0	432	129	255	2024-06-26 12:33:00			2024-06-26 12:33:00	-1.28187	3.15144
1	532	0	432	129	255	2024-06-26 12:36:00			2024-06-26 12:36:00	-1.28302	3.15144
1	533	1	433	129	255	2024-06-26 12:39:00			2024-06-26 12:39:00	-1.28417	3.15874
1	534	0	433	129	255	2024-06-26 12:42:00			2024-06-26 12:42:00	-1.28532	3.15874
1	535	0	433	129	255	2024-06-26 12:45:00			2024-06-26 12:45:00	-1.28646	3.15874
1	536	0	433	129	255	2024-06-26 12:48:00			2024-06-26 12:48:00	-1.28761	3.15874
1	537	0	433	129	255	2024-06-26 12:51:00			2024-06-26 12:51:00	-1.28876	3.15874
1	538	0	433	129	255	2024-06-26 12:54:00			2024-06-26 12:54:00	-1.28991	3.15874
1	539	0	433	129	255	2024-06-26 12:57:00			2024-06-26 12:57:00	-1.29106	3.15874
1	540	0	433	129	255	2024-06-26 13:00:00			2024-06-26 13:00:00	-1.29221	3.15874
1	541	0	433	129	255	2024-06-26 13:03:00			2024-06-26 13:03:00	-1.29335	3.15874
1	542	0	433	129	255	2024-06-26 13:06:00			2024-06-26 13:06:00	-1.2945	3.15874
1	543	0	433	129	255	2024-06-26 13:09:00			2024-06-26 13:09:00	-1.29565	3.15874
1	544	8	441	129	255	2024-06-26 13:12:00			2024-06-26 13:12:00	-1.2968	3.2171
1	545	0	441	129	255	2024-06-26 13:15:00			2024-06-26 13:15:00	-1.29795	3.2171
1	546	0	441	129	255	2024-06-26 13:18:00			2024-06-26 13:18:00	-1.2991	3.2171
1	547	2	443	129	255	2024-06-26 13:21:00			2024-06-26 13:21:00	-1.30024	3.23169
1	548	2	445	129	255	2024-06-26 13:24:00			2024-06-26 13:24:00	-1.30139	3.24628
1	549	0	445	129	255	2024-06-26 13:27:00			2024-06-26 13:27:00	-1.30254	3.24628
1	550	0	445	129	255	2024-06-26 13:30:00			2024-06-26 13:30:00	-1.30369	3.24628
1	551	1	446	129	255	2024-06-26 13:33:00			2024-06-26 13:33:00	-1.30484	3.25357
1	552	0	446	129	255	2024-06-26 13:36:00			2024-06-26 13:36:00	-1.30599	3.25357
1	553	1	447	129	255	2024-06-26 13:39:00			2024-06-26 13:39:00	-1.30714	3.26087
1	554	0	447	129	255	2024-06-26 13:42:00			2024-06-26 13:42:00	-1.30828	3.26087
1	555	1	448	129	255	2024-06-26 13:45:00			2024-06-26 13:45:00	-1.30943	3.26816
1	556	0	448	129	255	2024-06-26 13:48:00			2024-06-26 13:48:00	-1.31058	3.26816
1	557	0	448	129	255	2024-06-26 13:51:00			2024-06-26 13:51:00	-1.31173	3.26816
1	558	0	448	129	255	2024-06-26 13:54:00			2024-06-26 13:54:00	-1.31288	3.26816
1	559	0	448	129	255	2024-06-26 13:57:00			2024-06-26 13:57:00	-1.31403	3.26816
1	560	3	451	129	255	2024-06-26 14:00:00			2024-06-26 14:00:00	-1.31517	3.29005
1	561	2	453	129	255	2024-06-26 14:03:00			2024-06-26 14:03:00	-1.31632	3.30464
1	562	0	453	129	255	2024-06-26 14:06:00			2024-06-26 14:06:00	-1.31747	3.30464
1	563	0	453	129	255	2024-06-26 14:09:00			2024-06-26 14:09:00	-1.31862	3.30464
1	564	0	453	129	255	2024-06-26 14:12:00			2024-06-26 14:12:00	-1.31977	3.30464
1	565	0	453	129	255	2024-06-26 14:15:00			2024-06-26 14:15:00	-1.32092	3.30464
1	566	0	453	129	255	2024-06-26 14:18:00			2024-06-26 14:18:00	-1.32207	3.30464
1	567	0	453	129	255	2024-06-26 14:21:00			2024-06-26 14:21:00	-1.32321	3.30464
1	568	1	454	129	255	2024-06-26 14:24:00			2024-06-26 14:24:00	-1.32436	3.31193
1	569	0	454	129	255	2024-06-26 14:27:00			2024-06-26 14:27:00	-1.32551	3.31193
1	570	0	454	129	255	2024-06-26 14:30:00			2024-06-26 14:30:00	-1.32666	3.31193
1	571	0	454	129	255	2024-06-26 14:33:00			2024-06-26 14:33:00	-1.32781	3.31193
1	572	0	454	129	255	2024-06-26 14:36:00			2024-06-26 14:36:00	-1.32896	3.31193
1	573	0	454	129	255	2024-06-26 14:39:00			2024-06-26 14:39:00	-1.3301	3.31193
1	574	1	455	129	255	2024-06-26 14:42:00			2024-06-26 14:42:00	-1.33125	3.31923
1	575	0	455	129	255	2024-06-26 14:45:00			2024-06-26 14:45:00	-1.3324	3.31923
1	576	0	455	129	255	2024-06-26 14:48:00			2024-06-26 14:48:00	-1.33355	3.31923
1	577	0	455	129	255	2024-06-26 14:51:00			2024-06-26 14:51:00	-1.3347	3.31923
1	578	0	455	129	255	2024-06-26 14:54:00			2024-06-26 14:54:00	-1.33585	3.31923
1	579	0	455	129	255	2024-06-26 14:57:00			2024-06-26 14:57:00	-1.337	3.31923
1	580	0	455	129	255	2024-06-26 15:00:00			2024-06-26 15:00:00	-1.33814	3.31923
1	581	0	455	129	255	2024-06-26 15:03:00			2024-06-26 15:03:00	-1.33929	3.31923
1	582	0	455	129	255	2024-06-26 15:06:00			2024-06-26 15:06:00	-1.34044	3.31923
1	583	0	455	129	255	2024-06-26 15:09:00			2024-06-26 15:09:00	-1.34159	3.31923
1	584	0	455	129	255	2024-06-26 15:12:00			2024-06-26 15:12:00	-1.34274	3.31923
1	585	0	455	129	255	2024-06-26 15:15:00			2024-06-26 15:15:00	-1.34389	3.31923
1	586	0	455	129	255	2024-06-26 15:18:00			2024-06-26 15:18:00	-1.34503	3.31923
1	587	0	455	129	255	2024-06-26 15:21:00			2024-06-26 15:21:00	-1.34618	3.31923
1	588	0	455	129	255	2024-06-26 15:24:00			2024-06-26 15:24:00	-1.34733	3.31923
1	589	0	455	129	255	2024-06-26 15:27:00			2024-06-26 15:27:00	-1.34848	3.31923
1	590	0	455	129	255	2024-06-26 15:30:00			2024-06-26 15:30:00	-1.34963	3.31923
1	591	0	455	129	255	2024-06-26 15:33:00			2024-06-26 15:33:00	-1.35078	3.31923
1	592	0	455	129	255	2024-06-26 15:36:00			2024-06-26 15:36:00	-1.35193	3.31923
1	593	0	455	129	255	2024-06-26 15:39:00			2024-06-26 15:39:00	-1.35307	3.31923
1	594	0	455	129	255	2024-06-26 15:42:00			2024-06-26 15:42:00	-1.35422	3.31923
1	595	0	455	129	255	2024-06-26 15:45:00			2024-06-26 15:45:00	-1.35537	3.31923
1	596	0	455	129	255	2024-06-26 15:48:00			2024-06-26 15:48:00	-1.35652	3.31923
1	597	0	455	129	255	2024-06-26 15:51:00			2024-06-26 15:51:00	-1.35767	3.31923
1	598	0	455	129	255	2024-06-26 15:54:00			2024-06-26 15:54:00	-1.35882	3.31923
1	599	0	455	129	255	2024-06-26 15:57:00			2024-06-26 15:57:00	-1.35996	3.31923
1	600	0	455	129	255	2024-06-26 16:00:00			2024-06-26 16:00:00	-1.36111	3.31923
1	601	0	455	129	255	2024-06-26 16:03:00			2024-06-26 16:03:00	-1.36226	3.31923
1	602	0	455	129	255	2024-06-26 16:06:00			2024-06-26 16:06:00	-1.36341	3.31923
1	603	0	455	129	255	2024-06-26 16:09:00			2024-06-26 16:09:00	-1.36456	3.31923
1	604	0	455	129	255	2024-06-26 16:12:00			2024-06-26 16:12:00	-1.36571	3.31923
1	605	0	455	129	255	2024-06-26 16:15:00			2024-06-26 16:15:00	-1.36686	3.31923
1	606	0	455	129	255	2024-06-26 16:18:00			2024-06-26 16:18:00	-1.368	3.31923
1	607	2	457	129	255	2024-06-26 16:21:00			2024-06-26 16:21:00	-1.36915	3.33382
1	608	0	457	129	255	2024-06-26 16:24:00			2024-06-26 16:24:00	-1.3703	3.33382
1	609	0	457	129	255	2024-06-26 16:27:00			2024-06-26 16:27:00	-1.37145	3.33382
1	610	0	457	129	255	2024-06-26 16:30:00			2024-06-26 16:30:00	-1.3726	3.33382
1	611	0	457	129	255	2024-06-26 16:33:00			2024-06-26 16:33:00	-1.37375	3.33382
1	612	0	457	129	255	2024-06-26 16:36:00			2024-06-26 16:36:00	-1.37489	3.33382
1	613	0	457	129	255	2024-06-26 16:39:00			2024-06-26 16:39:00	-1.37604	3.33382
1	614	0	457	129	255	2024-06-26 16:42:00			2024-06-26 16:42:00	-1.37719	3.33382
1	615	0	457	129	255	2024-06-26 16:45:00			2024-06-26 16:45:00	-1.37834	3.33382
1	616	0	457	129	255	2024-06-26 16:48:00			2024-06-26 16:48:00	-1.37949	3.33382
1	617	0	457	129	255	2024-06-26 16:51:00			2024-06-26 16:51:00	-1.38064	3.33382
1	618	0	457	129	255	2024-06-26 16:54:00			2024-06-26 16:54:00	-1.38179	3.33382
1	619	0	457	129	255	2024-06-26 16:57:00			2024-06-26 16:57:00	-1.38293	3.33382
1	620	0	457	129	255	2024-06-26 17:00:00			2024-06-26 17:00:00	-1.38408	3.33382
1	621	1	458	129	255	2024-06-26 17:03:00			2024-06-26 17:03:00	-1.38523	3.34111
1	622	0	458	129	255	2024-06-26 17:06:00			2024-06-26 17:06:00	-1.38638	3.34111
1	623	0	458	129	255	2024-06-26 17:09:00			2024-06-26 17:09:00	-1.38753	3.34111
1	624	0	458	129	255	2024-06-26 17:12:00			2024-06-26 17:12:00	-1.38868	3.34111
1	625	0	458	129	255	2024-06-26 17:15:00			2024-06-26 17:15:00	-1.38982	3.34111
1	626	0	458	129	255	2024-06-26 17:18:00			2024-06-26 17:18:00	-1.39097	3.34111
1	627	0	458	129	255	2024-06-26 17:21:00			2024-06-26 17:21:00	-1.39212	3.34111
1	628	0	458	129	255	2024-06-26 17:24:00			2024-06-26 17:24:00	-1.39327	3.34111
1	629	0	458	129	255	2024-06-26 17:27:00			2024-06-26 17:27:00	-1.39442	3.34111
1	630	0	458	129	255	2024-06-26 17:30:00			2024-06-26 17:30:00	-1.39557	3.34111
1	631	0	458	129	255	2024-06-26 17:33:00			2024-06-26 17:33:00	-1.39672	3.34111
1	632	0	458	129	255	2024-06-26 17:36:00			2024-06-26 17:36:00	-1.39786	3.34111
1	633	26	484	129	255	2024-06-26 17:39:00			2024-06-26 17:39:00	-1.39901	3.53078
1	634	0	484	129	255	2024-06-26 17:42:00			2024-06-26 17:42:00	-1.40016	3.53078
1	635	6	490	129	255	2024-06-26 17:45:00			2024-06-26 17:45:00	-1.40131	3.57456
1	636	0	490	129	255	2024-06-26 17:48:00			2024-06-26 17:48:00	-1.40246	3.57456
1	637	0	490	129	255	2024-06-26 17:51:00			2024-06-26 17:51:00	-1.40361	3.57456
1	638	0	490	129	255	2024-06-26 17:54:00			2024-06-26 17:54:00	-1.40475	3.57456
1	639	0	490	129	255	2024-06-26 17:57:00			2024-06-26 17:57:00	-1.4059	3.57456
1	640	0	490	129	255	2024-06-26 18:00:00			2024-06-26 18:00:00	-1.40705	3.57456
1	641	0	490	129	255	2024-06-26 18:03:00			2024-06-26 18:03:00	-1.4082	3.57456
1	642	0	490	129	255	2024-06-26 18:06:00			2024-06-26 18:06:00	-1.40935	3.57456
1	643	0	490	129	255	2024-06-26 18:09:00			2024-06-26 18:09:00	-1.4105	3.57456
1	644	0	490	129	255	2024-06-26 18:12:00			2024-06-26 18:12:00	-1.41165	3.57456
1	645	0	490	129	255	2024-06-26 18:15:00			2024-06-26 18:15:00	-1.41279	3.57456
1	646	0	490	129	255	2024-06-26 18:18:00			2024-06-26 18:18:00	-1.41394	3.57456
1	647	0	490	129	255	2024-06-26 18:21:00			2024-06-26 18:21:00	-1.41509	3.57456
1	648	0	490	129	255	2024-06-26 18:24:00			2024-06-26 18:24:00	-1.41624	3.57456
1	649	0	490	129	255	2024-06-26 18:27:00			2024-06-26 18:27:00	-1.41739	3.57456
1	650	0	490	129	255	2024-06-26 18:30:00			2024-06-26 18:30:00	-1.41854	3.57456
1	651	0	490	129	255	2024-06-26 18:33:00			2024-06-26 18:33:00	-1.41968	3.57456
1	652	0	490	129	255	2024-06-26 18:36:00			2024-06-26 18:36:00	-1.42083	3.57456
1	653	0	490	129	255	2024-06-26 18:39:00			2024-06-26 18:39:00	-1.42198	3.57456
1	654	0	490	129	255	2024-06-26 18:42:00			2024-06-26 18:42:00	-1.42313	3.57456
1	655	0	490	129	255	2024-06-26 18:45:00			2024-06-26 18:45:00	-1.42428	3.57456
1	656	0	490	129	255	2024-06-26 18:48:00			2024-06-26 18:48:00	-1.42543	3.57456
1	657	0	490	129	255	2024-06-26 18:51:00			2024-06-26 18:51:00	-1.42657	3.57456
1	658	1	491	129	255	2024-06-26 18:54:00			2024-06-26 18:54:00	-1.42772	3.58185
1	659	0	491	129	255	2024-06-26 18:57:00			2024-06-26 18:57:00	-1.42887	3.58185
1	660	0	491	129	255	2024-06-26 19:00:00			2024-06-26 19:00:00	-1.43002	3.58185
1	661	0	491	129	255	2024-06-26 19:03:00			2024-06-26 19:03:00	-1.43117	3.58185
1	662	0	491	129	255	2024-06-26 19:06:00			2024-06-26 19:06:00	-1.43232	3.58185
1	663	0	491	129	255	2024-06-26 19:09:00			2024-06-26 19:09:00	-1.43347	3.58185
1	664	0	491	129	255	2024-06-26 19:12:00			2024-06-26 19:12:00	-1.43461	3.58185
1	665	0	491	129	255	2024-06-26 19:15:00			2024-06-26 19:15:00	-1.43576	3.58185
1	666	0	491	129	255	2024-06-26 19:18:00			2024-06-26 19:18:00	-1.43691	3.58185
1	667	0	491	129	255	2024-06-26 19:21:00			2024-06-26 19:21:00	-1.43806	3.58185
1	668	0	491	129	255	2024-06-26 19:24:00			2024-06-26 19:24:00	-1.43921	3.58185
1	669	0	491	129	255	2024-06-26 19:27:00			2024-06-26 19:27:00	-1.44036	3.58185
1	670	0	491	129	255	2024-06-26 19:30:00			2024-06-26 19:30:00	-1.4415	3.58185
1	671	0	491	129	255	2024-06-26 19:33:00			2024-06-26 19:33:00	-1.44265	3.58185
1	672	0	491	129	255	2024-06-26 19:36:00			2024-06-26 19:36:00	-1.4438	3.58185
1	673	0	491	129	255	2024-06-26 19:39:00			2024-06-26 19:39:00	-1.44495	3.58185
1	674	0	491	129	255	2024-06-26 19:42:00			2024-06-26 19:42:00	-1.4461	3.58185
1	675	0	491	129	255	2024-06-26 19:45:00			2024-06-26 19:45:00	-1.44725	3.58185
1	676	0	491	129	255	2024-06-26 19:48:00			2024-06-26 19:48:00	-1.4484	3.58185
1	677	1	492	129	255	2024-06-26 19:51:00			2024-06-26 19:51:00	-1.44954	3.58915
1	678	0	492	129	255	2024-06-26 19:54:00			2024-06-26 19:54:00	-1.45069	3.58915
1	679	0	492	129	255	2024-06-26 19:57:00			2024-06-26 19:57:00	-1.45184	3.58915
1	680	1	493	129	255	2024-06-26 20:00:00			2024-06-26 20:00:00	-1.45299	3.59644
1	681	0	493	129	255	2024-06-26 20:03:00			2024-06-26 20:03:00	-1.45414	3.59644
1	682	1	494	129	255	2024-06-26 20:06:00			2024-06-26 20:06:00	-1.45529	3.60374
1	683	0	494	129	255	2024-06-26 20:09:00			2024-06-26 20:09:00	-1.45643	3.60374
1	684	0	494	129	255	2024-06-26 20:12:00			2024-06-26 20:12:00	-1.45758	3.60374
1	685	0	494	129	255	2024-06-26 20:15:00			2024-06-26 20:15:00	-1.45873	3.60374
1	686	0	494	129	255	2024-06-26 20:18:00			2024-06-26 20:18:00	-1.45988	3.60374
1	687	0	494	129	255	2024-06-26 20:21:00			2024-06-26 20:21:00	-1.46103	3.60374
1	688	0	494	129	255	2024-06-26 20:24:00			2024-06-26 20:24:00	-1.46218	3.60374
1	689	0	494	129	255	2024-06-26 20:27:00			2024-06-26 20:27:00	-1.46333	3.60374
1	690	0	494	129	255	2024-06-26 20:30:00			2024-06-26 20:30:00	-1.46447	3.60374
1	691	0	494	129	255	2024-06-26 20:33:00			2024-06-26 20:33:00	-1.46562	3.60374
1	692	0	494	129	255	2024-06-26 20:36:00			2024-06-26 20:36:00	-1.46677	3.60374
1	693	0	494	129	255	2024-06-26 20:39:00			2024-06-26 20:39:00	-1.46792	3.60374
1	694	0	494	129	255	2024-06-26 20:42:00			2024-06-26 20:42:00	-1.46907	3.60374
1	695	0	494	129	255	2024-06-26 20:45:00			2024-06-26 20:45:00	-1.47022	3.60374
1	696	0	494	129	255	2024-06-26 20:48:00			2024-06-26 20:48:00	-1.47136	3.60374
1	697	0	494	129	255	2024-06-26 20:51:00			2024-06-26 20:51:00	-1.47251	3.60374
1	698	0	494	129	255	2024-06-26 20:54:00			2024-06-26 20:54:00	-1.47366	3.60374
1	699	0	494	129	255	2024-06-26 20:57:00			2024-06-26 20:57:00	-1.47481	3.60374
1	700	0	494	129	255	2024-06-26 21:00:00			2024-06-26 21:00:00	-1.47596	3.60374
1	701	0	494	129	255	2024-06-26 21:03:00			2024-06-26 21:03:00	-1.47711	3.60374
1	702	0	494	129	255	2024-06-26 21:06:00			2024-06-26 21:06:00	-1.47826	3.60374
1	703	0	494	129	255	2024-06-26 21:09:00			2024-06-26 21:09:00	-1.4794	3.60374
1	704	3	497	129	255	2024-06-26 21:12:00			2024-06-26 21:12:00	-1.48055	3.62562
1	705	0	497	129	255	2024-06-26 21:15:00			2024-06-26 21:15:00	-1.4817	3.62562
1	706	0	497	129	255	2024-06-26 21:18:00			2024-06-26 21:18:00	-1.48285	3.62562
1	707	0	497	129	255	2024-06-26 21:21:00			2024-06-26 21:21:00	-1.484	3.62562
1	708	0	497	129	255	2024-06-26 21:24:00			2024-06-26 21:24:00	-1.48515	3.62562
1	709	0	497	129	255	2024-06-26 21:27:00			2024-06-26 21:27:00	-1.48629	3.62562
1	710	0	497	129	255	2024-06-26 21:30:00			2024-06-26 21:30:00	-1.48744	3.62562
1	711	0	497	129	255	2024-06-26 21:33:00			2024-06-26 21:33:00	-1.48859	3.62562
1	712	0	497	129	255	2024-06-26 21:36:00			2024-06-26 21:36:00	-1.48974	3.62562
1	713	0	497	129	255	2024-06-26 21:39:00			2024-06-26 21:39:00	-1.49089	3.62562
1	714	0	497	129	255	2024-06-26 21:42:00			2024-06-26 21:42:00	-1.49204	3.62562
1	715	0	497	129	255	2024-06-26 21:45:00			2024-06-26 21:45:00	-1.49319	3.62562
1	716	0	497	129	255	2024-06-26 21:48:00			2024-06-26 21:48:00	-1.49433	3.62562
1	717	0	497	129	255	2024-06-26 21:51:00			2024-06-26 21:51:00	-1.49548	3.62562
1	718	0	497	129	255	2024-06-26 21:54:00			2024-06-26 21:54:00	-1.49663	3.62562
1	719	0	497	129	255	2024-06-26 21:57:00			2024-06-26 21:57:00	-1.49778	3.62562
1	720	0	497	129	255	2024-06-26 22:00:00			2024-06-26 22:00:00	-1.49893	3.62562
1	721	0	497	129	255	2024-06-26 22:03:00			2024-06-26 22:03:00	-1.50008	3.62562
1	722	0	497	129	255	2024-06-26 22:06:00			2024-06-26 22:06:00	-1.50122	3.62562
1	723	0	497	129	255	2024-06-26 22:09:00			2024-06-26 22:09:00	-1.50237	3.62562
1	724	0	497	129	255	2024-06-26 22:12:00			2024-06-26 22:12:00	-1.50352	3.62562
1	725	0	497	129	255	2024-06-26 22:15:00			2024-06-26 22:15:00	-1.50467	3.62562
1	726	0	497	129	255	2024-06-26 22:18:00			2024-06-26 22:18:00	-1.50582	3.62562
1	727	0	497	129	255	2024-06-26 22:21:00			2024-06-26 22:21:00	-1.50697	3.62562
1	728	0	497	129	255	2024-06-26 22:24:00			2024-06-26 22:24:00	-1.50812	3.62562
1	729	0	497	129	255	2024-06-26 22:27:00			2024-06-26 22:27:00	-1.50926	3.62562
1	730	0	497	129	255	2024-06-26 22:30:00			2024-06-26 22:30:00	-1.51041	3.62562
1	731	1	498	129	255	2024-06-26 22:33:00			2024-06-26 22:33:00	-1.51156	3.63292
1	732	0	498	129	255	2024-06-26 22:36:00			2024-06-26 22:36:00	-1.51271	3.63292
1	733	0	498	129	255	2024-06-26 22:39:00			2024-06-26 22:39:00	-1.51386	3.63292
1	734	1	499	129	255	2024-06-26 22:42:00			2024-06-26 22:42:00	-1.51501	3.64021
1	735	0	499	129	255	2024-06-26 22:45:00			2024-06-26 22:45:00	-1.51615	3.64021
1	736	0	499	129	255	2024-06-26 22:48:00			2024-06-26 22:48:00	-1.5173	3.64021
1	737	0	499	129	255	2024-06-26 22:51:00			2024-06-26 22:51:00	-1.51845	3.64021
1	738	2	501	129	255	2024-06-26 22:54:00			2024-06-26 22:54:00	-1.5196	3.6548
1	739	0	501	129	255	2024-06-26 22:57:00			2024-06-26 22:57:00	-1.52075	3.6548
1	740	0	501	129	255	2024-06-26 23:00:00			2024-06-26 23:00:00	-1.5219	3.6548
1	741	0	501	129	255	2024-06-26 23:03:00			2024-06-26 23:03:00	-1.52305	3.6548
1	742	0	501	129	255	2024-06-26 23:06:00			2024-06-26 23:06:00	-1.52419	3.6548
1	743	0	501	129	255	2024-06-26 23:09:00			2024-06-26 23:09:00	-1.52534	3.6548
1	744	0	501	129	255	2024-06-26 23:12:00			2024-06-26 23:12:00	-1.52649	3.6548
1	745	0	501	129	255	2024-06-26 23:15:00			2024-06-26 23:15:00	-1.52764	3.6548
1	746	0	501	129	255	2024-06-26 23:18:00			2024-06-26 23:18:00	-1.52879	3.6548
1	747	0	501	129	255	2024-06-26 23:21:00			2024-06-26 23:21:00	-1.52994	3.6548
1	748	0	501	129	255	2024-06-26 23:24:00			2024-06-26 23:24:00	-1.53108	3.6548
1	749	57	558	129	255	2024-06-26 23:27:00			2024-06-26 23:27:00	-1.53223	4.07062
1	750	0	558	129	255	2024-06-26 23:30:00			2024-06-26 23:30:00	-1.53338	4.07062
1	751	0	558	129	255	2024-06-26 23:33:00			2024-06-26 23:33:00	-1.53453	4.07062
1	752	0	558	129	255	2024-06-26 23:36:00			2024-06-26 23:36:00	-1.53568	4.07062
1	753	0	558	129	255	2024-06-26 23:39:00			2024-06-26 23:39:00	-1.53683	4.07062
1	754	0	558	129	255	2024-06-26 23:42:00			2024-06-26 23:42:00	-1.53798	4.07062
1	755	0	558	129	255	2024-06-26 23:45:00			2024-06-26 23:45:00	-1.53912	4.07062
1	756	0	558	129	255	2024-06-26 23:48:00			2024-06-26 23:48:00	-1.54027	4.07062
1	757	0	558	129	255	2024-06-26 23:51:00			2024-06-26 23:51:00	-1.54142	4.07062
1	758	0	558	129	255	2024-06-26 23:54:00			2024-06-26 23:54:00	-1.54257	4.07062
1	759	0	558	129	255	2024-06-26 23:57:00			2024-06-26 23:57:00	-1.54372	4.07062
1	760	0	558	129	255	2024-06-27			2024-06-27	-1.54487	4.07062
1	761	0	558	129	255	2024-06-27 00:03:00			2024-06-27 00:03:00	-1.54601	4.07062
1	762	0	558	129	255	2024-06-27 00:06:00			2024-06-27 00:06:00	-1.54716	4.07062
1	763	0	558	129	255	2024-06-27 00:09:00			2024-06-27 00:09:00	-1.54831	4.07062
1	764	0	558	129	255	2024-06-27 00:12:00			2024-06-27 00:12:00	-1.54946	4.07062
1	765	0	558	129	255	2024-06-27 00:15:00			2024-06-27 00:15:00	-1.55061	4.07062
1	766	0	558	129	255	2024-06-27 00:18:00			2024-06-27 00:18:00	-1.55176	4.07062
1	767	0	558	129	255	2024-06-27 00:21:00			2024-06-27 00:21:00	-1.5529	4.07062
1	768	0	558	129	255	2024-06-27 00:24:00			2024-06-27 00:24:00	-1.55405	4.07062
1	769	0	558	129	255	2024-06-27 00:27:00			2024-06-27 00:27:00	-1.5552	4.07062
1	770	0	558	129	255	2024-06-27 00:30:00			2024-06-27 00:30:00	-1.55635	4.07062
1	771	0	558	129	255	2024-06-27 00:33:00			2024-06-27 00:33:00	-1.5575	4.07062
1	772	0	558	129	255	2024-06-27 00:36:00			2024-06-27 00:36:00	-1.55865	4.07062
1	773	0	558	129	255	2024-06-27 00:39:00			2024-06-27 00:39:00	-1.5598	4.07062
1	774	2	560	129	255	2024-06-27 00:42:00			2024-06-27 00:42:00	-1.56094	4.08521
1	775	0	560	129	255	2024-06-27 00:45:00			2024-06-27 00:45:00	-1.56209	4.08521
1	776	0	560	129	255	2024-06-27 00:48:00			2024-06-27 00:48:00	-1.56324	4.08521
1	777	0	560	129	255	2024-06-27 00:51:00			2024-06-27 00:51:00	-1.56439	4.08521
1	778	6	566	129	255	2024-06-27 00:54:00			2024-06-27 00:54:00	-1.56554	4.12898
1	779	0	566	129	255	2024-06-27 00:58:00			2024-06-27 00:58:00	-1.56707	4.12898
1	780	0	566	129	255	2024-06-27 01:01:00			2024-06-27 01:01:00	-1.56822	4.12898
1	781	0	566	129	255	2024-06-27 01:04:00			2024-06-27 01:04:00	-1.56937	4.12898
1	782	0	566	129	255	2024-06-27 01:07:00			2024-06-27 01:07:00	-1.57051	4.12898
1	783	0	566	129	255	2024-06-27 01:10:00			2024-06-27 01:10:00	-1.57166	4.12898
1	784	0	566	129	255	2024-06-27 01:13:00			2024-06-27 01:13:00	-1.57281	4.12898
1	785	0	566	129	255	2024-06-27 01:16:00			2024-06-27 01:16:00	-1.57396	4.12898
1	786	6	572	129	255	2024-06-27 01:19:00			2024-06-27 01:19:00	-1.57511	4.17275
1	787	0	572	129	255	2024-06-27 01:22:00			2024-06-27 01:22:00	-1.57626	4.17275
1	788	0	572	129	255	2024-06-27 01:25:00			2024-06-27 01:25:00	-1.57741	4.17275
1	789	0	572	129	255	2024-06-27 01:28:00			2024-06-27 01:28:00	-1.57855	4.17275
1	790	0	572	129	255	2024-06-27 01:31:00			2024-06-27 01:31:00	-1.5797	4.17275
1	791	0	572	129	255	2024-06-27 01:34:00			2024-06-27 01:34:00	-1.58085	4.17275
1	792	0	572	129	255	2024-06-27 01:37:00			2024-06-27 01:37:00	-1.582	4.17275
1	793	0	572	129	255	2024-06-27 01:40:00			2024-06-27 01:40:00	-1.58315	4.17275
1	794	0	572	129	255	2024-06-27 01:43:00			2024-06-27 01:43:00	-1.5843	4.17275
1	795	0	572	129	255	2024-06-27 01:46:00			2024-06-27 01:46:00	-1.58544	4.17275
1	796	0	572	129	255	2024-06-27 01:49:00			2024-06-27 01:49:00	-1.58659	4.17275
1	797	0	572	129	255	2024-06-27 01:52:00			2024-06-27 01:52:00	-1.58774	4.17275
1	798	0	572	129	255	2024-06-27 01:55:00			2024-06-27 01:55:00	-1.58889	4.17275
1	799	0	572	129	255	2024-06-27 01:58:00			2024-06-27 01:58:00	-1.59004	4.17275
1	800	3	575	129	255	2024-06-27 02:01:00			2024-06-27 02:01:00	-1.59119	4.19463
1	801	0	575	129	255	2024-06-27 02:04:00			2024-06-27 02:04:00	-1.59234	4.19463
1	802	0	575	129	255	2024-06-27 02:07:00			2024-06-27 02:07:00	-1.59348	4.19463
1	803	0	575	129	255	2024-06-27 02:10:00			2024-06-27 02:10:00	-1.59463	4.19463
1	804	0	575	129	255	2024-06-27 02:13:00			2024-06-27 02:13:00	-1.59578	4.19463
1	805	0	575	129	255	2024-06-27 02:16:00			2024-06-27 02:16:00	-1.59693	4.19463
1	806	0	575	129	255	2024-06-27 02:19:00			2024-06-27 02:19:00	-1.59808	4.19463
1	807	0	575	129	255	2024-06-27 02:22:00			2024-06-27 02:22:00	-1.59923	4.19463
1	808	0	575	129	255	2024-06-27 02:25:00			2024-06-27 02:25:00	-1.60037	4.19463
1	809	0	575	129	255	2024-06-27 02:28:00			2024-06-27 02:28:00	-1.60152	4.19463
1	810	0	575	129	255	2024-06-27 02:31:00			2024-06-27 02:31:00	-1.60267	4.19463
1	811	2	577	129	255	2024-06-27 02:34:00			2024-06-27 02:34:00	-1.60382	4.20922
1	812	0	577	129	255	2024-06-27 02:37:00			2024-06-27 02:37:00	-1.60497	4.20922
1	813	0	577	129	255	2024-06-27 02:40:00			2024-06-27 02:40:00	-1.60612	4.20922
1	814	0	577	129	255	2024-06-27 02:43:00			2024-06-27 02:43:00	-1.60727	4.20922
1	815	0	577	129	255	2024-06-27 02:46:00			2024-06-27 02:46:00	-1.60841	4.20922
1	816	0	577	129	255	2024-06-27 02:49:00			2024-06-27 02:49:00	-1.60956	4.20922
1	817	0	577	129	255	2024-06-27 02:52:00			2024-06-27 02:52:00	-1.61071	4.20922
1	818	0	577	129	255	2024-06-27 02:55:00			2024-06-27 02:55:00	-1.61186	4.20922
1	819	0	577	129	255	2024-06-27 02:58:00			2024-06-27 02:58:00	-1.61301	4.20922
1	820	0	577	129	255	2024-06-27 03:01:00			2024-06-27 03:01:00	-1.61416	4.20922
1	821	0	577	129	255	2024-06-27 03:04:00			2024-06-27 03:04:00	-1.6153	4.20922
1	822	0	577	129	255	2024-06-27 03:07:00			2024-06-27 03:07:00	-1.61645	4.20922
1	823	0	577	129	255	2024-06-27 03:10:00			2024-06-27 03:10:00	-1.6176	4.20922
1	824	0	577	129	255	2024-06-27 03:13:00			2024-06-27 03:13:00	-1.61875	4.20922
1	825	0	577	129	255	2024-06-27 03:16:00			2024-06-27 03:16:00	-1.6199	4.20922
1	826	0	577	129	255	2024-06-27 03:19:00			2024-06-27 03:19:00	-1.62105	4.20922
1	827	0	577	129	255	2024-06-27 03:22:00			2024-06-27 03:22:00	-1.6222	4.20922
1	828	0	577	129	255	2024-06-27 03:25:00			2024-06-27 03:25:00	-1.62334	4.20922
1	829	0	577	129	255	2024-06-27 03:28:00			2024-06-27 03:28:00	-1.62449	4.20922
1	830	0	577	129	255	2024-06-27 03:31:00			2024-06-27 03:31:00	-1.62564	4.20922
1	831	0	577	129	255	2024-06-27 03:34:00			2024-06-27 03:34:00	-1.62679	4.20922
1	832	0	577	129	255	2024-06-27 03:37:00			2024-06-27 03:37:00	-1.62794	4.20922
1	833	0	577	129	255	2024-06-27 03:40:00			2024-06-27 03:40:00	-1.62909	4.20922
1	834	0	577	129	255	2024-06-27 03:43:00			2024-06-27 03:43:00	-1.63023	4.20922
1	835	0	577	129	255	2024-06-27 03:46:00			2024-06-27 03:46:00	-1.63138	4.20922
1	836	0	577	129	255	2024-06-27 03:49:00			2024-06-27 03:49:00	-1.63253	4.20922
1	837	0	577	129	255	2024-06-27 03:52:00			2024-06-27 03:52:00	-1.63368	4.20922
1	838	0	577	129	255	2024-06-27 03:55:00			2024-06-27 03:55:00	-1.63483	4.20922
1	839	0	577	129	255	2024-06-27 03:58:00			2024-06-27 03:58:00	-1.63598	4.20922
1	840	0	577	129	255	2024-06-27 04:01:00			2024-06-27 04:01:00	-1.63712	4.20922
1	841	0	577	129	255	2024-06-27 04:04:00			2024-06-27 04:04:00	-1.63827	4.20922
1	842	0	577	129	255	2024-06-27 04:07:00			2024-06-27 04:07:00	-1.63942	4.20922
1	843	0	577	129	255	2024-06-27 04:10:00			2024-06-27 04:10:00	-1.64057	4.20922
1	844	0	577	129	255	2024-06-27 04:13:00			2024-06-27 04:13:00	-1.64172	4.20922
1	845	0	577	129	255	2024-06-27 04:16:00			2024-06-27 04:16:00	-1.64287	4.20922
1	846	0	577	129	255	2024-06-27 04:19:00			2024-06-27 04:19:00	-1.64402	4.20922
1	847	0	577	129	255	2024-06-27 04:22:00			2024-06-27 04:22:00	-1.64516	4.20922
1	848	0	577	129	255	2024-06-27 04:25:00			2024-06-27 04:25:00	-1.64631	4.20922
1	849	5	582	129	255	2024-06-27 04:28:00			2024-06-27 04:28:00	-1.64746	4.2457
1	850	0	582	129	255	2024-06-27 04:31:00			2024-06-27 04:31:00	-1.64861	4.2457
1	851	6	588	129	255	2024-06-27 04:34:00			2024-06-27 04:34:00	-1.64976	4.28947
1	852	0	588	129	255	2024-06-27 04:37:00			2024-06-27 04:37:00	-1.65091	4.28947
1	853	0	588	129	255	2024-06-27 04:40:00			2024-06-27 04:40:00	-1.65205	4.28947
1	854	0	588	129	255	2024-06-27 04:43:00			2024-06-27 04:43:00	-1.6532	4.28947
1	855	0	588	129	255	2024-06-27 04:46:00			2024-06-27 04:46:00	-1.65435	4.28947
1	856	0	588	129	255	2024-06-27 04:49:00			2024-06-27 04:49:00	-1.6555	4.28947
1	857	0	588	129	255	2024-06-27 04:52:00			2024-06-27 04:52:00	-1.65665	4.28947
1	858	0	588	129	255	2024-06-27 04:55:00			2024-06-27 04:55:00	-1.6578	4.28947
1	859	0	588	129	255	2024-06-27 04:58:00			2024-06-27 04:58:00	-1.65895	4.28947
1	860	0	588	129	255	2024-06-27 05:01:00			2024-06-27 05:01:00	-1.66009	4.28947
1	861	0	588	129	255	2024-06-27 05:04:00			2024-06-27 05:04:00	-1.66124	4.28947
1	862	1	589	129	255	2024-06-27 05:07:00			2024-06-27 05:07:00	-1.66239	4.29676
1	863	0	589	129	255	2024-06-27 05:10:00			2024-06-27 05:10:00	-1.66354	4.29676
1	864	0	589	129	255	2024-06-27 05:13:00			2024-06-27 05:13:00	-1.66469	4.29676
1	865	0	589	129	255	2024-06-27 05:16:00			2024-06-27 05:16:00	-1.66584	4.29676
1	866	0	589	129	255	2024-06-27 05:19:00			2024-06-27 05:19:00	-1.66698	4.29676
1	867	0	589	129	255	2024-06-27 05:22:00			2024-06-27 05:22:00	-1.66813	4.29676
1	868	0	589	129	255	2024-06-27 05:25:00			2024-06-27 05:25:00	-1.66928	4.29676
1	869	0	589	129	255	2024-06-27 05:28:00			2024-06-27 05:28:00	-1.67043	4.29676
1	870	136	725	129	255	2024-06-27 05:31:00			2024-06-27 05:31:00	-1.67158	5.28888
1	871	0	725	129	255	2024-06-27 05:34:00			2024-06-27 05:34:00	-1.67273	5.28888
1	872	6	731	129	255	2024-06-27 05:37:00			2024-06-27 05:37:00	-1.67388	5.33265
1	873	0	731	129	255	2024-06-27 05:40:00			2024-06-27 05:40:00	-1.67502	5.33265
1	874	0	731	129	255	2024-06-27 05:43:00			2024-06-27 05:43:00	-1.67617	5.33265
1	875	0	731	129	255	2024-06-27 05:46:00			2024-06-27 05:46:00	-1.67732	5.33265
1	876	0	731	129	255	2024-06-27 05:49:00			2024-06-27 05:49:00	-1.67847	5.33265
1	877	0	731	129	255	2024-06-27 05:52:00			2024-06-27 05:52:00	-1.67962	5.33265
1	878	0	731	129	255	2024-06-27 05:55:00			2024-06-27 05:55:00	-1.68077	5.33265
1	879	0	731	129	255	2024-06-27 05:58:00			2024-06-27 05:58:00	-1.68191	5.33265
1	880	0	731	129	255	2024-06-27 06:01:00			2024-06-27 06:01:00	-1.68306	5.33265
1	881	0	731	129	255	2024-06-27 06:04:00			2024-06-27 06:04:00	-1.68421	5.33265
1	882	0	731	129	255	2024-06-27 06:07:00			2024-06-27 06:07:00	-1.68536	5.33265
1	883	0	731	129	255	2024-06-27 06:10:00			2024-06-27 06:10:00	-1.68651	5.33265
1	884	0	731	129	255	2024-06-27 06:13:00			2024-06-27 06:13:00	-1.68766	5.33265
1	885	0	731	129	255	2024-06-27 06:16:00			2024-06-27 06:16:00	-1.68881	5.33265
1	886	0	731	129	255	2024-06-27 06:19:00			2024-06-27 06:19:00	-1.68995	5.33265
1	887	23	754	129	255	2024-06-27 06:22:00			2024-06-27 06:22:00	-1.6911	5.50044
1	888	0	754	129	255	2024-06-27 06:25:00			2024-06-27 06:25:00	-1.69225	5.50044
1	889	0	754	129	255	2024-06-27 06:28:00			2024-06-27 06:28:00	-1.6934	5.50044
1	890	0	754	129	255	2024-06-27 06:31:00			2024-06-27 06:31:00	-1.69455	5.50044
1	891	7	761	129	255	2024-06-27 06:34:00			2024-06-27 06:34:00	-1.6957	5.5515
1	892	0	761	129	255	2024-06-27 06:37:00			2024-06-27 06:37:00	-1.69684	5.5515
1	893	0	761	129	255	2024-06-27 06:40:00			2024-06-27 06:40:00	-1.69799	5.5515
1	894	0	761	129	255	2024-06-27 06:43:00			2024-06-27 06:43:00	-1.69914	5.5515
1	895	0	761	129	255	2024-06-27 06:46:00			2024-06-27 06:46:00	-1.70029	5.5515
1	896	0	761	129	255	2024-06-27 06:49:00			2024-06-27 06:49:00	-1.70144	5.5515
1	897	0	761	129	255	2024-06-27 06:52:00			2024-06-27 06:52:00	-1.70259	5.5515
1	898	0	761	129	255	2024-06-27 06:55:00			2024-06-27 06:55:00	-1.70374	5.5515
1	899	0	761	129	255	2024-06-27 06:58:00			2024-06-27 06:58:00	-1.70488	5.5515
1	900	0	761	129	255	2024-06-27 07:01:00			2024-06-27 07:01:00	-1.70603	5.5515
1	901	0	761	129	255	2024-06-27 07:04:00			2024-06-27 07:04:00	-1.70718	5.5515
1	902	0	761	129	255	2024-06-27 07:07:00			2024-06-27 07:07:00	-1.70833	5.5515
1	903	0	761	129	255	2024-06-27 07:10:00			2024-06-27 07:10:00	-1.70948	5.5515
1	904	0	761	129	255	2024-06-27 07:13:00			2024-06-27 07:13:00	-1.71063	5.5515
1	905	0	761	129	255	2024-06-27 07:16:00			2024-06-27 07:16:00	-1.71177	5.5515
1	906	2	763	129	255	2024-06-27 07:19:00			2024-06-27 07:19:00	-1.71292	5.56609
1	907	0	763	129	255	2024-06-27 07:22:00			2024-06-27 07:22:00	-1.71407	5.56609
1	908	0	763	129	255	2024-06-27 07:25:00			2024-06-27 07:25:00	-1.71522	5.56609
1	909	0	763	129	255	2024-06-27 07:28:00			2024-06-27 07:28:00	-1.71637	5.56609
1	910	0	763	129	255	2024-06-27 07:31:00			2024-06-27 07:31:00	-1.71752	5.56609
1	911	0	763	129	255	2024-06-27 07:34:00			2024-06-27 07:34:00	-1.71867	5.56609
1	912	0	763	129	255	2024-06-27 07:37:00			2024-06-27 07:37:00	-1.71981	5.56609
1	913	0	763	129	255	2024-06-27 07:40:00			2024-06-27 07:40:00	-1.72096	5.56609
1	914	0	763	129	255	2024-06-27 07:43:00			2024-06-27 07:43:00	-1.72211	5.56609
1	915	0	763	129	255	2024-06-27 07:46:00			2024-06-27 07:46:00	-1.72326	5.56609
1	916	0	763	129	255	2024-06-27 07:49:00			2024-06-27 07:49:00	-1.72441	5.56609
1	917	1	764	129	255	2024-06-27 07:52:00			2024-06-27 07:52:00	-1.72556	5.57339
1	918	0	764	129	255	2024-06-27 07:55:00			2024-06-27 07:55:00	-1.7267	5.57339
1	919	0	764	129	255	2024-06-27 07:58:00			2024-06-27 07:58:00	-1.72785	5.57339
1	920	0	764	129	255	2024-06-27 08:01:00			2024-06-27 08:01:00	-1.729	5.57339
1	921	0	764	129	255	2024-06-27 08:04:00			2024-06-27 08:04:00	-1.73015	5.57339
1	922	0	764	129	255	2024-06-27 08:07:00			2024-06-27 08:07:00	-1.7313	5.57339
1	923	0	764	129	255	2024-06-27 08:10:00			2024-06-27 08:10:00	-1.73245	5.57339
1	924	0	764	129	255	2024-06-27 08:13:00			2024-06-27 08:13:00	-1.7336	5.57339
1	925	0	764	129	255	2024-06-27 08:16:00			2024-06-27 08:16:00	-1.73474	5.57339
1	926	3	767	129	255	2024-06-27 08:19:00			2024-06-27 08:19:00	-1.73589	5.59527
1	927	0	767	129	255	2024-06-27 08:22:00			2024-06-27 08:22:00	-1.73704	5.59527
1	928	0	767	129	255	2024-06-27 08:25:00			2024-06-27 08:25:00	-1.73819	5.59527
1	929	0	767	129	255	2024-06-27 08:28:00			2024-06-27 08:28:00	-1.73934	5.59527
1	930	0	767	129	255	2024-06-27 08:31:00			2024-06-27 08:31:00	-1.74049	5.59527
1	931	0	767	129	255	2024-06-27 08:34:00			2024-06-27 08:34:00	-1.74163	5.59527
1	932	0	767	129	255	2024-06-27 08:37:00			2024-06-27 08:37:00	-1.74278	5.59527
1	933	0	767	129	255	2024-06-27 08:40:00			2024-06-27 08:40:00	-1.74393	5.59527
1	934	0	767	129	255	2024-06-27 08:43:00			2024-06-27 08:43:00	-1.74508	5.59527
1	935	2	769	129	255	2024-06-27 08:46:00			2024-06-27 08:46:00	-1.74623	5.60986
1	936	0	769	129	255	2024-06-27 08:49:00			2024-06-27 08:49:00	-1.74738	5.60986
1	937	0	769	129	255	2024-06-27 08:52:00			2024-06-27 08:52:00	-1.74853	5.60986
1	938	0	769	129	255	2024-06-27 08:55:00			2024-06-27 08:55:00	-1.74967	5.60986
1	939	0	769	129	255	2024-06-27 08:58:00			2024-06-27 08:58:00	-1.75082	5.60986
1	940	0	769	129	255	2024-06-27 09:01:00			2024-06-27 09:01:00	-1.75197	5.60986
1	941	0	769	129	255	2024-06-27 09:04:00			2024-06-27 09:04:00	-1.75312	5.60986
1	942	1	770	129	255	2024-06-27 09:07:00			2024-06-27 09:07:00	-1.75427	5.61716
1	943	0	770	129	255	2024-06-27 09:10:00			2024-06-27 09:10:00	-1.75542	5.61716
1	944	0	770	129	255	2024-06-27 09:13:00			2024-06-27 09:13:00	-1.75656	5.61716
1	945	0	770	129	255	2024-06-27 09:16:00			2024-06-27 09:16:00	-1.75771	5.61716
1	946	0	770	129	255	2024-06-27 09:19:00			2024-06-27 09:19:00	-1.75886	5.61716
1	947	0	770	129	255	2024-06-27 09:22:00			2024-06-27 09:22:00	-1.76001	5.61716
1	948	0	770	129	255	2024-06-27 09:25:00			2024-06-27 09:25:00	-1.76116	5.61716
1	949	0	770	129	255	2024-06-27 09:28:00			2024-06-27 09:28:00	-1.76231	5.61716
1	950	0	770	129	255	2024-06-27 09:31:00			2024-06-27 09:31:00	-1.76345	5.61716
1	951	0	770	129	255	2024-06-27 09:34:00			2024-06-27 09:34:00	-1.7646	5.61716
1	952	0	770	129	255	2024-06-27 09:37:00			2024-06-27 09:37:00	-1.76575	5.61716
1	953	0	770	129	255	2024-06-27 09:40:00			2024-06-27 09:40:00	-1.7669	5.61716
1	954	0	770	129	255	2024-06-27 09:43:00			2024-06-27 09:43:00	-1.76805	5.61716
1	955	0	770	129	255	2024-06-27 09:46:00			2024-06-27 09:46:00	-1.7692	5.61716
1	956	0	770	129	255	2024-06-27 09:49:00			2024-06-27 09:49:00	-1.77035	5.61716
1	957	0	770	129	255	2024-06-27 09:52:00			2024-06-27 09:52:00	-1.77149	5.61716
1	958	0	770	129	255	2024-06-27 09:55:00			2024-06-27 09:55:00	-1.77264	5.61716
1	959	0	770	129	255	2024-06-27 09:58:00			2024-06-27 09:58:00	-1.77379	5.61716
1	960	0	770	129	255	2024-06-27 10:01:00			2024-06-27 10:01:00	-1.77494	5.61716
1	961	0	770	129	255	2024-06-27 10:04:00			2024-06-27 10:04:00	-1.77609	5.61716
1	962	0	770	129	255	2024-06-27 10:07:00			2024-06-27 10:07:00	-1.77724	5.61716
1	963	0	770	129	255	2024-06-27 10:10:00			2024-06-27 10:10:00	-1.77838	5.61716
1	964	0	770	129	255	2024-06-27 10:13:00			2024-06-27 10:13:00	-1.77953	5.61716
1	965	0	770	129	255	2024-06-27 10:16:00			2024-06-27 10:16:00	-1.78068	5.61716
1	966	0	770	129	255	2024-06-27 10:19:00			2024-06-27 10:19:00	-1.78183	5.61716
1	967	0	770	129	255	2024-06-27 10:22:00			2024-06-27 10:22:00	-1.78298	5.61716
1	968	0	770	129	255	2024-06-27 10:25:00			2024-06-27 10:25:00	-1.78413	5.61716
1	969	0	770	129	255	2024-06-27 10:28:00			2024-06-27 10:28:00	-1.78528	5.61716
1	970	0	770	129	255	2024-06-27 10:31:00			2024-06-27 10:31:00	-1.78642	5.61716
1	971	0	770	129	255	2024-06-27 10:34:00			2024-06-27 10:34:00	-1.78757	5.61716
1	972	0	770	129	255	2024-06-27 10:37:00			2024-06-27 10:37:00	-1.78872	5.61716
1	973	0	770	129	255	2024-06-27 10:40:00			2024-06-27 10:40:00	-1.78987	5.61716
1	974	0	770	129	255	2024-06-27 10:43:00			2024-06-27 10:43:00	-1.79102	5.61716
1	975	0	770	129	255	2024-06-27 10:46:00			2024-06-27 10:46:00	-1.79217	5.61716
[truncated: 3,841 more rows]

## Sheet: Rhus 4
Parte		Area	Area acumulada	MinThr	MaxThr	HORA ENSENADA	PendientePROMEDIO	InterceptoPROMEDIO	ESTAMPA DE TIEMPO ENSENADA	Potencial hídrico	Embolismo
[truncated: 4,816 more rows]

[truncated: 17 more sheets: Rhus 5, Rhus 6, Rhus 7, PothidRhus 1, PothidRhus 2,3,4, Pothid Rhus 5,6,7, P50RHUS, Nicotiana 1, Nicotiana 2, Nicotiana 3, Nicotiana 4, Nicotiana 5, Nicotiana 6, Nicotiana 7, Pot hid Nicotiana 1,2,3,4, Pot hid Nicotiana 5,6,7, P50 Nicotiana]
